# Supplementary material for: Sorting Signals, N-Terminal Modifications and Abundance of the Chloroplast Proteome
Source: PLoS One. 2008 Apr 23;3(4):e1994. doi: 10.1371/journal.pone.0001994 (PMC2291561; doi:10.1371/journal.pone.0001994)
Supplement: Table S2 — Abundance information of 946 stroma-enriched proteins determined by mass spectrometry and correlation to gel-based quantification. (0.40 MB XLS) [file pone.0001994.s003.xls]

## Sheet: supplTable1
	Supplemental Table 2. Abundance information of 946 stroma-enriched proteins determined by mass spectrometry and correlation to gel-based quantification.
	Accession	Lab Annot.	Curated Loc.	MapManBin	TargetP	Length	Length-cTP	Length-cTP-lTP	N_TrypPep	exp. ambiguity	Frequency	Panels of Figure 2	SPC	uSPC	aSPC	NAF, length	LOG(NAF, length)	NAF, N_TrypPep	LOG(NAF, N_TrypPep	Class	Gel-based
	AT1G04410.1	malate dehydrogenase, cytosolic,	cytosol	8.2.9 TCA / org. transformation.other organic acid transformaitons.cyt MDH	_	332	305		17		2	ABC	8	8	8	0.000155593	-3.80801	0.000149457	-3.82548	5
	AT1G07890.1	L-ascorbate peroxidase 1, cytosolic (APX1)	cytosol	21.2.1 redox.ascorbate and glutathione.ascorbate	_	250	241		15		1	AB	2	2	2	4.9228e-05	-4.30779	4.23463e-05	-4.37318	6
	AT1G09620.1	Leu-tRNA synthetase	cytosol	29.1.4 protein.aa activation. leucine-tRNA ligase	_	1091	998		49		2	ABC	2	2	2	1.18877e-05	-4.9249	1.29631e-05	-4.88729	7
	AT1G09780.1	Phosphoglycerate mutase	cytosol	4.11 glycolysis.phosphoglycerate mutase	_	557	555		32		1	AB	5	5	5	5.34412e-05	-4.27212	4.96245e-05	-4.3043	6
	AT1G19570.1	dehydroascorbate reductase-1 (DHAR1) - monomeric-cytosol	cytosol	21.2.1 redox.ascorbate and glutathione.ascorbate	_	213	205		12		2	ABCD	11	11	11	0.000318301	-3.49716	0.000291131	-3.53591	4	-3.53555
	AT1G27450.1	Adenine phosphoribosyltransferase-1 (APT1)	cytosol	23.3.1.1 nucleotide metabolism.salvage.phosphoribosyltransferases.aprt	C	243	191		9		3	ABCD	26	26	26	0.00149739	-2.82467	0.000917502	-3.03739	3
	AT2G19740.1	60S ribosomal protein L31 (RPL31A)	cytosol	29.2.2 protein.synthesis.misc ribososomal protein	_	119	41		3		2	ABCD	2	2	2	0.000289364	-3.53856	0.000211731	-3.67421	4
	AT3G52930.1	Aldolase	cytosol	4.7 glycolysis.aldolase	_	358	331		19		3	ABC	6	6	6	0.000107528	-3.96848	0.000100294	-3.99873	5
	AT5G02500.1	HSP70-1 (HSC70-1) (not plastid) - very abundant	cytosol	29.6 protein.folding	_	651	569		30	AT3G09440.1 (1); AT1G16030.1 (1); AT1G56410.1 (2); AT3G12580.1 (1); AT5G02490.1 (2);	3	ABC	23	19	23	0.000239781	-3.62019	0.000243491	-3.61352	4
	AT5G15200.1	40S ribosomal protein S9 (RPS9B)	cytosol	29.2.2 protein.synthesis.misc ribososomal protein	_	198	180		12		1	AB	1	1	1	3.29554e-05	-4.48207	2.64664e-05	-4.5773	6
	AT5G20290.1	40S ribosomal protein S8 (RPS8A)	cytosol	29.2.2 protein.synthesis.misc ribososomal protein	_	222	172		10		1	AB	4	4	4	0.000137953	-3.86027	0.000127039	-3.89606	5
	AT2G42770.1	peroxisomal membrane protein family (22 kDa)	envelope	35.1 not assigned.no ontology	_	232	186		7		2	ABCD	4	4	4	0.000127569	-3.89425	0.000181484	-3.74116	4
	AT3G06510.1	glycosyl hydrolase family 1	envelope	26.3 misc.gluco-, galacto- and mannosidases	S	622	602		33		2	ABCD	7	7	7	6.89764e-05	-4.1613	6.73691e-05	-4.17154	5
	AT3G49560.1	similar to inner membrane translocase subunit Tim17 (maye outer p. envelope)	envelope	29.3.2 protein.targeting.mitochondria	_	261	203		6		1	AB	1	1	1	2.92215e-05	-4.5343	5.29328e-05	-4.27627	6
	AT4G00630.1	K+ efflux antiporter	envelope	34.15 transport.potassium	M	627	613		27		1	AB	10	7	10	9.67695e-05	-4.01426	0.000117629	-3.92949	5
	AT4G14070.1	Plastidial Long-Chain Acyl-CoA Synthetase (Lipid Gene Database; Beisson)	envelope	11.1.8 lipid metabolism.FA synthesis and FA elongation.acyl coa ligase	C	727	662		39		3	ABCD	6	6	6	5.37641e-05	-4.26951	4.88611e-05	-4.31104	6
	AT4G25450.1	ABC transporter family	envelope	34.16 transport.ABC transporters and multidrug resistance systems	M	714	690		31		2	ABC	7	7	7	6.01794e-05	-4.22055	7.17154e-05	-4.14439	5
	AT4G37270.1	Cu-ATPase, HMA1	envelope	34.12 transport.metal	M	819	759		35		1	A	1	1	1	7.81551e-06	-5.10704	9.0742e-06	-5.04219	7
	AT4G39460.1	S-Adenosylmethionine transporter (SAMT1)	envelope	34.8 transport.metabolite transporters at the envelope membrane	C	325	302		14		1	A	5	5	5	0.000139248	-3.85621	0.000113427	-3.94528	5
	AT5G02940.1	expressed protein	envelope	35.2 not assigned.unknown	M	813	771		48		2	ABCD	18	18	18	0.00013849	-3.85858	0.000119099	-3.92409	5
	AT5G08540.1	expressed protein - maybe RNA binding?	envelope	35.2 not assigned.unknown	C	346	298		19		2	ABCD	5	5	5	9.95297e-05	-4.00205	8.35781e-05	-4.07791	5
	AT5G12470.1	expressed protein	envelope	35.2 not assigned.unknown	C	386	325		17		3	ABCD	26	26	26	0.000474557	-3.32371	0.000485737	-3.3136	4
	AT5G23040.1	expressed protein	envelope	35.2 not assigned.unknown	C	258	211		7		2	ABC	6	6	6	0.000168682	-3.77293	0.000272226	-3.56507	4
	AT5G23890.1	expressed protein	envelope	35.1 not assigned.no ontology	C	946	899		41		2	ABCD	2	2	2	1.31968e-05	-4.87953	1.54925e-05	-4.80988	7
	AT5G42130.1	mitochondrial substrate carrier family protein	envelope	34.9 transport.metabolite transporters at the mitochondrial membrane	_	412	320		18		2	ABC	2	2	2	3.70748e-05	-4.43092	3.52886e-05	-4.45237	6
	AT1G65260.1	Vipp1 - mutant HCF155 - PspA like	envelope; plastid stroma; thylakoid-peripheral-stromal-side	29.3.3 protein.targeting.chloroplast	C	330	266		16		3	A	46	46	46	0.00112756	-2.94786	0.000913091	-3.03949	3
	AT2G20890.1	TF1 - thylakoid formation1	envelope; plastid stroma; thylakoid-peripheral-stromal-side	29.3.3 protein.targeting.chloroplast	C	300	233		13		3	A	17	17	17	0.00053927	-3.26819	0.000415319	-3.38162	4
	AT2G38040.1	putative alpha-carboxyltransferase ;	envelope-inner	16.99 secondary metabolism.unspecified	C	769	715		43		3	A	52	52	52	0.00045031	-3.34649	0.000384071	-3.41559	4
	AT3G63410.1	vte3 - MPBQ/MSBQ methyl transferase (also APG1 or E37)	envelope-inner	16.1.3.3 secondary metabolism.isoprenoids.tocopherol biosynthesis.MPBQ/MSBQ methyltransferase	C	338	287		13		3	A	43	43	43	0.000888762	-3.05121	0.00105051	-2.9786	3
	AT4G33520.2	PAA1 - copper transport envelope	envelope-inner	34.12 transport.metal	C	949	935		38		3	A	6	6	6	3.80661e-05	-4.41946	5.01469e-05	-4.29976	6
	AT5G24020.1	MinD	envelope-inner; plastid stroma	31.2.5 cell.division.plastid	C	326	264		14		2	A	10	10	10	0.000224696	-3.64841	0.000226855	-3.64425	4
	AT1G06950.1	Tic110	envelope-inner-integral	29.3.3 protein.targeting.chloroplast	C	1016	966		53		3	A	72	72	72	0.000482056	-3.3169	0.000431452	-3.36507	4
	AT1G32080.1	HP45 unknown function	envelope-inner-integral	35.1 not assigned.no ontology	C	512	499		17		2	A	17	17	17	0.000202091	-3.69445	0.000317597	-3.49812	4
	AT2G24820.1	Tic55 (putative Rieske iron-sulfur protein).	envelope-inner-integral	29.3.3 protein.targeting.chloroplast	C	539	491		28		1	A	2	2	2	2.41628e-05	-4.61685	2.26855e-05	-4.64425	6
	AT2G47840.1	IEP16 (low homology TIC20)	envelope-inner-integral	29.3.3 protein.targeting.chloroplast	C	208	159		9		2	A	6	6	6	0.000223848	-3.65005	0.000211731	-3.67421	4
	AT3G26570.1	PHt2;1 Phosphate translocator - Na+/Pi transporter	envelope-inner-integral	34.7 transport.phosphate	_	613	516		15		1	A	1	1	1	1.14961e-05	-4.93945	2.11731e-05	-4.67421	6
	AT4G00370.1	ANTR2 - anion transporter	envelope-inner-integral	34.18 transport.unspecified anions	C	541	513		21		1	A	3	3	3	3.46899e-05	-4.4598	4.5371e-05	-4.34322	6
	AT4G30950.1	FD6C = omega-6 fatty acid desaturase 'chloroplast omega-6 fatty acid desaturase (fad6)	envelope-inner-integral	11.2.4 lipid metabolism.FA desaturation.omega 6 desaturase	C	448	370		18		1	A	2	2	2	3.23268e-05	-4.49044	3.52886e-05	-4.45237	6
	AT5G12860.1	IEP45 = 2-oxoglutarate/malate translocator	envelope-inner-integral	34.8 transport.metabolite transporters at the envelope membrane	C	557	488		13		3	A	21	21	21	0.000255269	-3.593	0.000513041	-3.28985	4
	AT5G33320.1	PPT - IEP33 = Phosphate/phosphoenolpyruvate translocator	envelope-inner-integral	34.8 transport.metabolite transporters at the envelope membrane	C	408	378		12		2	A	8	8	8	0.000150653	-3.82202	0.000211731	-3.67421	4
	AT5G46110.1	TPT - IEP30 = Phosphate/triose-phosphate translocator	envelope-inner-integral	34.8 transport.metabolite transporters at the envelope membrane	M	410	376		11		3	A	36	36	36	0.000567954	-3.24569	0.00103941	-2.98321	3
	AT5G64290.1	2-oxoglutarate/malate translocator (DiT1).	envelope-inner-integral	34.8 transport.metabolite transporters at the envelope membrane	C	563	495		13		3	A	20	20	20	0.000239675	-3.62038	0.000488611	-3.31104	4
	AT1G01090.1	Plastidial Pyruvate Dehydrogenase E1alpha subunit	envelope-inner-peripheral-stromal-side	11.1.31 lipid metabolism.FA synthesis and FA elongation.pyruvate DH	C	428	367		20		2	A	10	10	10	0.000161634	-3.79147	0.000158798	-3.79915	5
	AT3G15690.1	biotin carboxylase (BC) - part of ACCase complex	envelope-inner-peripheral-stromal-side	11.1.1 lipid metabolism.FA synthesis and FA elongation.Acetyl CoA Carboxylation	C	247	193		2		1	A	6	6	6	0.00032653	-3.48608	0.000952791	-3.021	3
	AT5G35360.1	acetyl-CoA carboxylase	envelope-inner-peripheral-stromal-side	11.1.1 lipid metabolism.FA synthesis and FA elongation.Acetyl CoA Carboxylation	C	537	467		29		3	A	27	27	27	0.000342962	-3.46475	0.000295694	-3.52916	4
	AT5G16390.1	biotin carboxyl carrier protein BCCP-1 - part of ACCase complex	envelope-inner-peripheral-stromal-side; plastid stroma	11.1.1 lipid metabolism.FA synthesis and FA elongation.Acetyl CoA Carboxylation	C	280	198		7		2	A	13	13	13	0.000389473	-3.40952	0.000589823	-3.22928	3
	AT5G50920.1	ClpC1 (also named HSP93-V) - very similar to ClpC3	envelope-inner-peripheral-stromal-side; plastid stroma	29.5.5 protein.degradation.serine protease	C	929	891		52	AT3G48870.1 (1);	3	ABCD	613	426	586.977	0.00390789	-2.40806	0.00358504	-2.44551	2	-2.60131
	AT4G33350.1	Tic22	envelope-intermembranespace	29.3.3 protein.targeting.chloroplast	C	268	209		13		1	A	2	2	2	7.90929e-05	-4.10186	4.88611e-05	-4.31104	6
	AT1G77590.1	LACS9 - acyl-CoA synthetase -plastid	envelope-outer	11.1.9 lipid metabolism.FA synthesis and FA elongation.long chain fatty acid CoA ligase	C	691	661		28		1	A	2	2	2	1.79485e-05	-4.74597	2.26855e-05	-4.64425	6
	AT2G28900.1	OEP16 - HP15	envelope-outer	34.8 transport.metabolite transporters at the envelope membrane	_	148	130		6		1	A	2	2	2	9.12611e-05	-4.03971	0.000105866	-3.97524	5
	AT3G46740.1	OEP75 (TOC75-III) = Chloroplast import-associated channel homolog	envelope-outer	29.3.3 protein.targeting.chloroplast	C	818	739		38		1	A	1	1	1	8.74922e-06	-5.05803	8.35781e-06	-5.07791	7
	AT3G52230.1	OM24 orthologue	envelope-outer	35.2 not assigned.unknown	_	145	102		5		3	A	10	10	10	0.000581566	-3.2354	0.000635194	-3.19709	3
	AT4G02510.1	OEP86 (TOC159) (putative chloroplast outer envelope 86-like protein) OEP75 (TOC75)	envelope-outer	29.3.3 protein.targeting.chloroplast	_	1503	1474		74		2	A	44	44	44	0.000177074	-3.75185	0.000188841	-3.7239	4
	AT5G19620.1	Toc75-V- putative protein outer membrane protein (IAP75)	envelope-outer	29.3.3 protein.targeting.chloroplast	C	732	639		37		2	A	3	3	3	2.78496e-05	-4.55518	2.57511e-05	-4.5892	6
	AT1G02280.1	Toc33	envelope-outer-integral	29.3.3 protein.targeting.chloroplast	_	297	201		11		1	A	2	2	2	5.90246e-05	-4.22897	5.77449e-05	-4.23849	5
	AT1G53240.1	malate dehydrogenase [NAD], mitochondrial	mitochondria	8.1.9 TCA / org. transformation.TCA.malate DH	M	341	318		14	AT3G15020.1 (1);	3	ABC	17	8	17	0.000317118	-3.49878	0.000385653	-3.4138	4
	AT1G79230.1	mercaptopyruvate/thiosulfate sulfurtransferase (Mst1/Rdh1) or AtStr1	mitochondria	13.2.5.3 amino acid metabolism.degradation.serine-glycine-cysteine group.cysteine	C	379	321		20		2	ABC	11	11	11	0.000203276	-3.69191	0.000174678	-3.75776	5
	AT4G33010.1	glycine decarboxylase/glycine cleavage system P-protein	mitochondria	13.2.5.2 amino acid metabolism.degradation.serine-glycine-cysteine group.glycine	M	1037	968		42		1	AB	1	1	1	6.12807e-06	-5.21268	7.56183e-06	-5.12137	7
	AT5G58270.1	ABC transporter family protein - possibly also envelope	mitochondria	34.16 transport.ABC transporters and multidrug resistance systems	M	728	711		37		1	AB	2	2	2	1.66863e-05	-4.77764	1.71674e-05	-4.7653	7
	AT1G13270.1	methionine aminopeptidase MAP1B	mitochondria; plastid	29.5.7 protein.degradation.metalloprotease	C	369	314		12		3	ABCD	5	5	5	9.44581e-05	-4.02476	0.000132332	-3.87833	5
	AT1G15390.1	peptide deformylase 1A (PDF1A)	mitochondria; plastid	29.4 protein.posttranslational modification; 26.1 misc.misc2	C	269	209		14		3	ABCD	11	11	11	0.000462778	-3.33463	0.00024954	-3.60286	4
	AT4G37040.1	methionine aminopeptidase - MAP1D	mitochondria; plastid	29.5.7 protein.degradation.metalloprotease	M	350	309		13		1	AB	1	1	1	1.91973e-05	-4.71676	2.44305e-05	-4.61207	6
	AT5G53170.1	FtsH11	mitochondria; plastid	29.5.7 protein.degradation.metalloprotease	C	806	743		39		1	AB	4	4	4	3.19352e-05	-4.49573	3.2574e-05	-4.48713	6
	AT1G11870.1	Ser-tRNA synthetase - AtSRS (OVULE ABORTION 7) (dual targeted - cTP/mTP)	mitochondria; plastid stroma	29.1.11 protein.aa activation.serine-tRNA ligase	M	512	464		22		1	AB	1	1	1	1.27844e-05	-4.89332	1.44362e-05	-4.84055	7
	AT1G49630.1	AtPrep2 - metalloprotease (dual targeted)	mitochondria; plastid stroma	29.5.7 protein.degradation.metalloprotease	C	1080	1012		59	AT3G19170.1 (1);	1	AB	43	4	4.38903	2.57269e-05	-4.58961	2.36261e-05	-4.62661	6
	AT1G63940.1	monodehydroascorbate reductase (MDHAR)	mitochondria; plastid stroma	21.2.1 redox.ascorbate and glutathione.ascorbate	C	486	440		26		3	ABCD	56	56	56	0.000754978	-3.12207	0.000684055	-3.16491	3	-2.60206
	AT2G04842.1	Thr-tRNA synthetase (ThrRS-2) (dual targeted - cTP/mTP)	mitochondria; plastid stroma	29.1.3 protein.aa activation.threonine-tRNA ligase	C	650	612		34		3	ABCD	22	22	22	0.000234297	-3.63023	0.000205504	-3.68718	4
	AT2G25840.1	Trp-tRNA synthetase (dual targeted - cTP/mTP)	mitochondria; plastid stroma	29.1 protein.aa activation	C	408	357		18		3	ABCD	7	7	7	0.000116313	-3.93437	0.00012351	-3.9083	5
	AT2G31170.1	Cys-tRNA synthetase class I (C) (dual targeted)	mitochondria; plastid stroma	29.1.16 protein.aa activation.cysteine-tRNA ligase	C	563	528		28		2	ABCD	4	4	4	4.49392e-05	-4.34738	4.5371e-05	-4.34322	6
	AT3G02660.1	tRNA synthetase class I (W and Y) (dual targeted- cTP/mTP)	mitochondria; plastid stroma	29.1.1 protein.aa activation.tyrosine-tRNA ligase	C	511	447		26		2	ABCD	7	7	7	9.28944e-05	-4.03201	8.55069e-05	-4.068	5
	AT3G13490.1	tRNA synthetase class II (D, K and N) protein (dual targeted cTP/mTP)	mitochondria; plastid stroma	29.1.6 protein.aa activation.lysine-tRNA ligase	M	602	514		29		3	ABCD	13	13	13	0.00015003	-3.82382	0.000142371	-3.84658	5
	AT3G19170.1	AtPrep1 - (AtZnMP) metalloprotease dually targeted	mitochondria; plastid stroma	29.5.7 protein.degradation.metalloprotease	C	1080	996		59	AT1G49630.1 (1); AT1G49630.3 (1); AT1G49630.2 (1);	3	ABCD	436	397	435.611	0.00259441	-2.58596	0.00234489	-2.62988	2	-3.19736
	AT3G46100.1	His-tRNA synthetase (ATHRS1) / histidine--tRNA ligase (dual targeted)	mitochondria; plastid stroma	29.1.21 protein.aa activation.histidine-tRNA ligase	M	486	445		26		1	AB	1	1	1	1.33303e-05	-4.87516	1.22153e-05	-4.9131	7
	AT3G48110.1	Gly t-RNA synthetase (GlyRS-2) (EDD1)- EMBRYO-DEFECTIVE-DEVELOPMENT 1) (dual targeted - cTP/mTP)	mitochondria; plastid stroma	29.1.14 protein.aa activation.glycine-tRNA ligase	C	1067	1001		48		3	ABCD	116	116	116	0.000687421	-3.16278	0.000767526	-3.11491	3	-3.788
	AT3G55400.1	Met-tRNA synthetase / methionine--tRNA ligase / MetRS (dual targeted)	mitochondria; plastid stroma	29.1.10 protein.aa activation.methionine-tRNA ligase	C	616	558		32		3	ABCD	29	29	29	0.000308292	-3.51104	0.000287822	-3.54088	4
	AT3G58140.1	Phe-tRNA synthetase (dual targeted - cTP/mTP)	mitochondria; plastid stroma	29.1.20 protein.aa activation.phenylalanine-tRNA ligase	C	429	376		27		3	ABCD	70	70	70	0.00110436	-2.95689	0.0008234	-3.08439	3
	AT4G08390.1	L-ascorbate peroxidase, stromal (sAPX)	mitochondria; plastid stroma	21.2.1 redox.ascorbate and glutathione.ascorbate	C	372	278		19		3	ABCD	71	71	71	0.001515	-2.81959	0.00118681	-2.92562	3
	AT4G17300.1	Asp-tRNA synthetase (dual targeted)	mitochondria; plastid stroma	29.1.22 protein.aa activation.asparagine-tRNA ligase	C	567	504		23		3	ABCD	21	21	21	0.000247165	-3.60701	0.00028998	-3.53763	4
	AT4G33760.1	tRNA synthetase class II (D, K and N) protein (dual targeted - cTP/mTP)	mitochondria; plastid stroma	29.1.12 protein.aa activation.aspartate-tRNA ligase	C	664	605		41		3	ABCD	49	49	49	0.00048044	-3.31836	0.000379567	-3.42071	4
	AT4G37000.1	red chlorophyll catabolite reductase (RCCR) - also accelerated cell death 2 (ACD2)	mitochondria; plastid stroma	19.50* tetrapyrrole degradation	C	319	280		19		3	ABCD	90	90	90	0.0019067	-2.71972	0.00150441	-2.82263	3	-3.1701
	AT5G14660.1	peptide deformylase 1B (PDF1B)	mitochondria; plastid stroma	29.4 protein.postranslational modification	C	273	217		12		3	ABCD	16	16	16	0.00043738	-3.35914	0.000423463	-3.37318	4
	AT5G22800.1	Ala-tRNA synthetases (Ala-RS2) (dual targeted - cTP/mTP)	mitochondria; plastid stroma	29.1.7 protein.aa activation.alanine-tRNA ligase	C	978	945		63		3	ABCD	136	136	136	0.000853701	-3.06869	0.000685606	-3.16393	3
	AT5G52520.1	tRNA synthetase class II (dual targeted- cTP/mTP)	mitochondria; plastid stroma	29.1.40 protein.aa activation.bifunctional aminoacyl-tRNA synthetase	C	543	482		28		3	ABCD	27	27	27	0.000332289	-3.47848	0.000306254	-3.51392	4	-3.48667
	AT5G54770.1	THI1 -involved in thiamine synthesis (vitamine B) (ARA6)	mitochondria; plastid stroma	18.2 Co-factor and vitamine metabolism.thiamine	C	349	304		14		3	ABCD	120	120	120	0.00234157	-2.63049	0.00272226	-2.56507	2	-2.50074
	AT5G64050.1	glutamate-tRNA ligase family protein (dual target- cTP/mTP) (OVULE ABORTION 3)	mitochondria; plastid stroma	19.1 tetrapyrrole synthesis.glu-tRNA synthetase; 29.1.17 protein.aa activation.glutamate-tRNA ligase	M	570	527		27		3	ABCD	11	11	11	0.000123817	-3.90722	0.000129391	-3.88809	5
	AT1G08110.1	glyoxalase I, putative (lactoylglutathione lyase) - very abundant	not plastid	13.2.3.2 amino acid metabolism.degradation.aspartate family.threonine; 24.2 Biodegradation of Xenobiotics.lactoylglutathione lyase	_	185	183		13		3	ABC	26	26	26	0.000842793	-3.07428	0.000635194	-3.19709	3
	AT1G13440.1	glyceraldehyde-3-phosphate dehydrogenase C-2 (GAPC-2)	not plastid	4.9 glycolysis.glyceraldehyde 3-phosphate dehydrogenase	_	338	307		18	AT3G04120.1 (7);	3	ABC	44	9	44	0.000850184	-3.07049	0.000776348	-3.10994	3
	AT1G20620.1	catalase 3 (CAT3)	not plastid	21.6 redox.dismutases and catalases	_	492	467		28		2	ABC	64	64	64	0.000812946	-3.08994	0.000725936	-3.1391	3
	AT1G56070.1	elongation factor 2, EF-2	not plastid	29.2.4 protein.synthesis.elongation	_	843	823		44		2	ABC	11	11	11	7.92851e-05	-4.10081	7.93992e-05	-4.10018	5
	AT1G78370.1	glutathione transferase (Tau class) - ATGSTU20	not plastid	26.9 misc.glutathione S transferases	M	217	197		13		3	ABC	20	20	20	0.00060223	-3.22024	0.000488611	-3.31104	4
	AT1G78380.1	putative glutathione transferase	not plastid	26.9 misc.glutathione S transferases	_	219	199		12		3	ABC	34	34	34	0.0010135	-2.99418	0.000899858	-3.04583	3
	AT2G16600.1	peptidyl-prolyl cis-trans isomerase, cytosolic / cyclophilin / rotamase (ROC3) GI:1305455	not plastid	29.6 protein.folding	_	173	147		8		1	AB	3	3	3	0.000121061	-3.917	0.000119099	-3.92409	5
	AT2G30860.1	glutathione S-transferase (AtGST9)	not plastid	26.9 misc.glutathione S transferases	_	215	183		5		3	ABC	85	85	85	0.00275529	-2.55983	0.00539915	-2.26767	2
	AT2G30870.1	glutathione transferase -Phi class (ATGSTF10) - very abundant	not plastid	26.9 misc.glutathione S transferases	S	215	205		8		2	ABC	11	11	11	0.000318301	-3.49716	0.000436696	-3.35982	4
	AT3G55440.1	triosephosphate isomerase-2 (TPI-2)	not plastid	4.8 glycolysis.TPI	_	254	174		9		1	AB	12	11	12	0.000409101	-3.38817	0.000423463	-3.37318	4
	AT4G02520.1	glutathione transferase Phi (ATGSTF2) - very abundant	not plastid	26.9 misc.glutathione S transferases	_	212	179		11		3	ABC	98	81	98	0.00324767	-2.48843	0.0028295	-2.54829	2	-2.96922
	AT4G34450.1	Adaptin motif - putative coatomer gamma-2 subunit/ gamma-2 coat protein -	not plastid	31.4 cell. vesicle transport	_	886	819		46		1	AB	4	4	4	2.89718e-05	-4.53803	2.76171e-05	-4.55882	6
	AT5G09660.1	malate dehydrogenase, glyoxysomal/peroxisomal (PMDH2) - very abundant	not plastid	6.3 gluconeogenesis.Malate DH	_	354	258		14		2	ABC	28	28	28	0.00064378	-3.19126	0.000635194	-3.19709	3
	AT5G11670.1	NADP dependent malic enzyme 2 (ATNADP-ME2) - very abundant	not plastid	8.2.10 TCA / org. transformation.other organic acid transformaitons.malic	_	588	575		30		2	ABC	12	12	12	0.000123798	-3.90729	0.000127039	-3.89606	5
	AT5G17920.1	5-methyltetrahydropteroyltriglutamate--homocysteine S-methyltransferase - ATCIMS - very abundant	not plastid	13.1.3.4 amino acid metabolism.synthesis.aspartate family.methionine	_	765	755		43		3	ABC	60	31	60	0.000471415	-3.3266	0.000443159	-3.35344	4
	AT5G25980.2	myrosinase or thioglucoside glucohydrolase 2 (TGG2)	not plastid	16.5.1 secondary metabolism.sulfur-containing.glucosinolates	S	547	512		28		2	ABC	16	16	16	0.000185374	-3.73195	0.000181484	-3.74116	4
	AT5G26000.1	thioglucoside glucohydrolase 1 (TGG1) (myrosinase)	not plastid	16.5.1 secondary metabolism.sulfur-containing.glucosinolates	S	541	518		27		3	ABC	43	43	43	0.000492422	-3.30766	0.000505803	-3.29602	4
	AT5G41670.1	6-phosphogluconate dehydrogenase-2 - vey abundant	not plastid	7.1.3 OPP.oxidative PP.6-phosphogluconate dehydrogenase	S	487	406		20	AT1G64190.1 (1);	3	ABC	19	13	17.5882	0.000256977	-3.5901	0.000279299	-3.55393	4
	AT1G23310.1	alanine 2-oxoglutarate amino transferase 1 (GGAT1)	peroxisome	1.2.3 PS.aminotransferases peroxisomal	_	481	399		23	AT1G70580.4 (1); AT1G70580.1 (1); AT1G70580.3 (1); AT1G70580.2 (1);	1	AB	4	4	4	5.94684e-05	-4.22571	5.52343e-05	-4.25779	6
	AT1G68010.1	glycerate dehydrogenase / NADH-dependent hydroxypyruvate reductase (HPR)	peroxisome	1.2.6 PS.photorespiration.hydroxypyruvate reductase; 13.2.5 amino acid metabolism.degradation.serine-glycine-cysteine group	_	386	367		26		2	ABC	8	8	8	0.000129307	-3.88838	9.77221e-05	-4.01001	5
	AT2G13360.1	alanine-glyoxylate aminotransferase (AGT1)	peroxisome	1.2.3 PS.aminotransferases peroxisomal	_	401	313		15		3	ABC	47	47	47	0.000890743	-3.05025	0.000995137	-3.00212	3
	AT3G14415.1	glycolate oxidase-1 (GOX-1)	peroxisome	1.2.2 PS.photorespiration.glycolate oxydase	_	367	342		22		3	ABC	28	8	28	0.000485658	-3.31367	0.000404214	-3.39339	4
	AT3G14420.1	glycolate oxidase-2 (GOX-2)	peroxisome	1.2.2 PS.photorespiration.glycolate oxydase	_	367	273		15		3	ABC	53	33	53	0.00115163	-2.93869	0.00112218	-2.94994	3
	AT2G01210.1	leucine-rich repeat transmembrane protein kinase, putative	plasma membrane	30.2.3 signalling.receptor kinases.leucine rich repeat III	S	716	702		33		2	ABC	17	17	17	0.000143652	-3.84269	0.000163611	-3.78619	5
	AT1G01790.1	K+ efflux antiporter, putitive (KEA1)	plastid	34.15 transport.potassium	_	618	553		24		2	ABC	20	17	20	0.000214538	-3.6685	0.000264664	-3.5773	4
	AT1G03310.1	isoamylase 2 (lSA2 or DBE1)	plastid	2.1.2.4 major CHO metabolism.synthesis.starch.debranching	C	882	855		42		2	ABCD	15	15	15	0.00010407	-3.98268	0.000113427	-3.94528	5
	AT1G08520.1	Mg-protoporphyrin IX chelatase (CHLD)	plastid	19.1 tetrapyrrole synthesis.magnesium chelatase	C	760	711		39		3	ABCD	97	97	97	0.000809284	-3.0919	0.000789921	-3.10242	3
	AT1G08640.1	DnaJ domain family	plastid	26.29* misc. DnaJ domain with unknown function	C	294	236		7		1	AB	3	3	3	7.54064e-05	-4.12259	0.000136113	-3.8661	5
	AT1G15710.1	prephenate dehydrogenase family protein	plastid	13.1.6.4.2 amino acid metabolism.synthesis.aromatic aa.tyrosine.prephenate dehydrogenase	C	358	323		16		2	ABCD	9	9	9	0.000165287	-3.78176	0.000178648	-3.748	4
	AT1G16720.1	HCF173 - involved in translation of the D1 protein	plastid	29.2.99 protein.synthesis.misc	C	598	519		34		3	ABCD	51	51	51	0.00058291	-3.2344	0.000476395	-3.32203	4
	AT1G18640.1	3-phosphoserine phosphatase-1 (PSP-1)	plastid	13.1.5.1.3 amino acid metabolism.synthesis.serine-glycine-cysteine group.serine.phosphoserine phosphatase	C	295	280		18		3	ABCD	19	19	19	0.000691456	-3.16024	0.000335241	-3.47464	4
	AT1G21350.1	expressed protein	plastid	35.2 not assigned.unknown	S	151	116		6		2	ABCD	5	5	5	0.000255688	-3.59229	0.000264664	-3.5773	4
	AT1G21640.1	NADK2 - NADPH synthesis	plastid	18.21* Co-factor and vitamine metabolism.NAD/NADP	C	985	924		49		2	ABCD	6	6	6	3.85193e-05	-4.41432	3.88894e-05	-4.41017	6
	AT1G23180.1	armadillo/beta-catenin repeat family protein	plastid	35.1.3 not assigned.no ontology.armadillo/beta-catenin repeat family protein	C	834	800		48		3	ABCD	45	45	45	0.000333673	-3.47668	0.000297747	-3.52615	4
	AT1G26220.1	GCN5-related N-acetyltransferase (GNAT)	plastid	26.24 misc.GCN5-related N-acetyltransferase	C	197	160		9		1	AB	3	3	3	0.000111224	-3.9538	0.000105866	-3.97524	5
	AT1G26230.1	Cpn60-beta-4	plastid	29.6 protein.folding	C	611	574		34		2	ABCD	6	6	6	6.20066e-05	-4.20756	5.60465e-05	-4.25145	6
	AT1G29700.1	similar to Zn-dependent hydrolases of the beta-lactamase fold	plastid	35.2 not assigned.unknown	C	350	285		9		1	AB	9	9	9	0.000187325	-3.7274	0.000317597	-3.49812	4
	AT1G31800.1	cytochrome P450-type monooxygenase CYP97A3; beta hydroxylase	plastid	26.1 misc.cytochrome P450	C	595	567		32		1	AB	9	9	9	9.41582e-05	-4.02614	8.93241e-05	-4.04903	5
	AT1G35720.1	Annexin - AnnAt1	plastid	31.1 cell.organisation	_	317	295		20		3	ABCD	7	7	7	0.000140759	-3.85153	0.000111159	-3.95406	5	-3.47008
	AT1G45230.1	defective chloroplasts and leaves protein-like (DCL-like)	plastid	33.99 development.unspecified	C	219	171		11		3	ABCD	9	9	9	0.000312209	-3.50555	0.000259852	-3.58527	4
	AT1G48420.1	putative ACC deaminase (Pyridoxal-phosphate dependent enzyme domain)	plastid	17.5.1 hormone metabolism.ethylene.synthesis-degradation	M	401	359		18		3	ABCD	17	17	17	0.000280901	-3.55145	0.000299953	-3.52295	4
	AT1G48850.1	chorismate synthase	plastid	13.1.6.1.7 amino acid metabolism.synthesis.aromatic aa.chorismate.chorismate synthase	C	436	397		20		3	ABCD	6	6	6	8.96519e-05	-4.04744	9.52791e-05	-4.021	5
	AT1G50170.1	sirohydrochlorin ferrochelase - SirB	plastid	19.32 tetrapyrrole synthesis.sirohydrochlorin ferrochelatase	C	225	179		9		2	ABCD	6	6	6	0.000198837	-3.7015	0.000211731	-3.67421	4
	AT1G52670.1	Biotin carboxyl carrier protein of acetyl-CoA carboxylase (BCCP)	plastid	35.1 not assigned.no ontology	C	274	227		7		3	ABCD	6	6	6	0.000267608	-3.5725	0.000272226	-3.56507	4
	AT1G53120.1	RNA-binding S4 domain-containing protein	plastid	35.1.14 not assigned.no ontology.S RNA-binding domain-containing protein	M	320	302		19		2	ABCD	5	5	5	9.82114e-05	-4.00784	8.35781e-05	-4.07791	5
	AT1G53280.1	DJ-1/PfpI family	plastid	35.1 not assigned.no ontology	C	438	393		17		3	ABCD	19	19	19	0.000286787	-3.54244	0.000354961	-3.44982	4
	AT1G53520.1	chalcone-flavanone isomerase-related	plastid	16.8.2 secondary metabolism.flavonoids.chalcones	C	287	217		11		3	ABCD	73	73	73	0.00199555	-2.69994	0.00210769	-2.67619	2
	AT1G54580.1	acyl carrier protein, chloroplast	plastid	11.1.12 lipid metabolism.FA synthesis and FA elongation.ACP protein	C	136	85		3		1	AB	6	6	6	0.000418727	-3.37807	0.000635194	-3.19709	3
	AT1G54630.1	acyl carrier protein 3, chloroplast (ACP-3)	plastid	11.1.12 lipid metabolism.FA synthesis and FA elongation.ACP protein	C	136	85		3		2	ABCD	12	12	12	0.000837454	-3.07704	0.00127039	-2.89606	3
	AT1G57770.1	amine oxidase family, contains similarity to carotenoid isomerase (Lycopersicon esculentum) GI:19550437, phytoene dehydrogenase (PDH1)	plastid	16.1.4 secondary metabolism.isoprenoids.carotenoids	C	574	544		23		3	ABCD	33	33	33	0.000359844	-3.44389	0.000455683	-3.34134	4
	AT1G64190.1	6-phosphogluconate dehydrogenase-1	plastid	7.1.3 OPP.oxidative PP.6-phosphogluconate dehydrogenase	S	487	485		24	AT5G41670.2 (1); AT5G41670.1 (1);	3	ABCD	10	4	5.41176	6.61906e-05	-4.1792	7.1615e-05	-4.145	5
	AT1G67700.1	auxin-regulated protein	plastid	29.5 protein.degradation	M	230	191		12		2	ABCD	35	35	35	0.00108701	-2.96377	0.000926324	-3.03324	3
	AT1G70070.1	DEAD/DEAH box helicase	plastid	27.5* RNA. DEAD/DEAH BOX helicase	C	1171	1113		54		3	ABCD	68	68	68	0.00036242	-3.44079	0.000399937	-3.39801	4
	AT1G72640.1	expressed protein	plastid	35.2 not assigned.unknown	C	312	268		10		2	ABCD	3	3	3	6.64026e-05	-4.17781	9.52791e-05	-4.021	5
	AT1G73060.1	expressed protein	plastid	35.2 not assigned.unknown	C	358	300		18		3	ABCD	52	52	52	0.00106734	-2.9717	0.000917502	-3.03739	3
	AT1G73110.1	activase -related	plastid	1.3.13 PS.calvin cyle.rubisco interacting	C	432	393		25		3	A	20	20	20	0.000301881	-3.52016	0.000254078	-3.59503	4
	AT1G74960.1	FAB1 (FATTY ACID BIOSYNTHESIS 1);beta-ketoacyl-ACP synthetase 2	plastid	11.1.3 lipid metabolism.FA synthesis and FA elongation.ketoacyl ACP synthase	C	541	489		16		3	ABCD	15	15	15	0.000206929	-3.68418	0.000297747	-3.52615	4
	AT1G75460.1	ATP-dependent protease La (LON)	plastid	29.5 protein.degradation	C	278	228		11		1	AB	3	3	3	7.80522e-05	-4.10761	8.66174e-05	-4.0624	5
	AT1G75690.1	DnaJ domain family	plastid	26.29* misc. DnaJ domain with unknown function	C	154	111		3		1	AB	5	5	5	0.000267206	-3.57315	0.000529328	-3.27627	4
	AT2G17265.1	homoserine kinase	plastid	13.1.3.6.1.4 amino acid metabolism.synthesis.aspartate family.misc.homoserine.homoserine kinase	C	370	308		16		2	ABCD	8	8	8	0.000154077	-3.81226	0.000158798	-3.79915	5
	AT2G20690.1	riboflavin synthase alpha chain -related	plastid	18.3.2 Co-factor and vitamine metabolism.riboflavin.riboflavin synthase	C	271	202		9		2	ABCD	13	13	13	0.00038176	-3.41821	0.000458751	-3.33842	4
	AT2G21370.1	xylulose kinase (DXK2)	plastid	3.7 minor CHO metabolism.sugar kinases	M	478	436		23		3	ABCD	10	10	10	0.000136054	-3.86629	0.000138086	-3.85985	5
	AT2G22230.1	beta-hydroxyacyl-ACP dehydratase, plastid	plastid	11.1.5 lipid metabolism.FA synthesis and FA elongation.beta hydroxyacyl ACP dehydratase	C	220	171		7		2	ABCD	25	23	25	0.000867247	-3.06186	0.00113427	-2.94528	3
	AT2G22250.1	aspartate aminotransferase	plastid	13.1.1.2.1 amino acid metabolism.synthesis.central amino acid metabolism.aspartate.aspartate aminotransferase	C	428	372		16		3	ABCD	17	17	17	0.000271085	-3.5669	0.000337447	-3.47179	4
	AT2G22450.1	riboflavin biosynthesis protein, putative	plastid	18.3.1 Co-factor and vitamine metabolism.riboflavin.GTP cyclohydrolase II	_	476	422		25		2	ABCD	6	6	6	8.43408e-05	-4.07396	7.62233e-05	-4.11791	5
	AT2G26540.1	uroporphyrinogen-III synthase family protein (UROM)	plastid	19.6 tetrapyrrole synthesis.uroporphyrinogen III synthase	C	321	240		12		2	ABCD	7	7	7	0.000173016	-3.76191	0.000185265	-3.73221	4
	AT2G26670.1	heme oxygenase 1 - HO1 (Hy1)	plastid	19.21 tetrapyrrole synthesis.heme oxygenase	C	282	228		14		3	ABCD	14	14	14	0.000364244	-3.43861	0.000317597	-3.49812	4
	AT2G30170.1	expressed protein - protease phosphatase domain PP2C	plastid	35.2 not assigned.unknown	C	298	280		16		2	ABCD	15	15	15	0.000317784	-3.49787	0.000297747	-3.52615	4
	AT2G33430.1	DAG protein - affects maturation rRNA -	plastid	27.1 RNA.processing	M	219	171		9		1	AB	2	2	2	6.93797e-05	-4.15877	7.05771e-05	-4.15134	5
	AT2G37690.1	phosphoribosylaminoimidazole carboxylase	plastid	23.1.2.6 nucleotide metabolism.synthesis.purine.AIR carboxylase	C	642	574		32		3	ABCD	17	17	17	0.000196576	-3.70647	0.000168723	-3.77282	5
	AT2G39930.1	isoamylase 1 (starch debranching enzyme) (AtlSA1)	plastid	2.1.2.4 major CHO metabolism.synthesis.starch.debranching	C	783	740		33		3	ABCD	13	13	13	0.00010421	-3.98209	0.000125114	-3.90269	5
	AT2G43630.1	expressed protein	plastid	35.2 not assigned.unknown	C	274	207		9		1	AB	2	2	2	6.66513e-05	-4.17619	7.05771e-05	-4.15134	5
	AT2G44050.1	6,7-dimethyl-8-ribityllumazine (DMRL) synthase (COS1) (vit B2 synthesis)	plastid	18.3.2 Co-factor and vitamine metabolism.riboflavin.riboflavin synthase	C	227	159		7		3	ABCD	26	26	26	0.000970007	-3.01322	0.00117965	-2.92825	3	-2.44536
	AT3G02630.1	acyl-[acyl-carrier-protein] desaturase-2 (stearoyl-ACP desaturase)	plastid	11.1.15 lipid metabolism.FA synthesis and FA elongation.ACP desaturase	C	396	367		22		3	ABCD	17	14	17	0.000318118	-3.49741	0.000245416	-3.6101	4
	AT3G04260.1	SAP domain-containing protein (pTAC3)	plastid	28.3* DNA.plastid nucleoid interacting	C	913	884		41		2	ABCD	7	7	7	4.69726e-05	-4.32816	5.42239e-05	-4.26581	6
	AT3G04340.1	FtsH protease family (new plastid member)	plastid	29.5.7 protein.degradation.metalloprotease	_	960	952		53		1	AB	2	2	2	1.24621e-05	-4.90441	1.19848e-05	-4.92137	7
	AT3G04870.1	zeta-carotene desaturase (ZDS) [carotene 7\,8-desaturase]	plastid	16.1.4 secondary metabolism.isoprenoids.carotenoids	C	558	524		29		3	ABCD	19	19	19	0.00021509	-3.66738	0.000208081	-3.68177	4
	AT3G05625.1	expressed protein (TPR)	plastid	26.33* misc. tetratricopeptide repeat (TPR) unknown function	C	257	207		18		2	ABCD	4	4	4	0.000114627	-3.94071	7.05771e-05	-4.15134	5	-2.97541
	AT3G06350.1	dehydroquinate dehydratase, putative / shikimate dehydrogenase	plastid	13.1.6.1.10 amino acid metabolism.synthesis.aromatic aa.chorismate.dehydroquinate/shikimate dehydrogenase	C	603	537		27		3	ABCD	20	20	20	0.000236805	-3.62561	0.000235257	-3.62846	4
	AT3G06730.1	thioredoxin family protein	plastid	21.1 redox.thioredoxin	C	183	102		3		1	AB	3	3	3	0.000254227	-3.59478	0.000317597	-3.49812	4
	AT3G09580.1	amine oxidase family	plastid	16.1.4 secondary metabolism.isoprenoids.carotenoids	C	477	443		26		1	AB	1	1	1	1.33904e-05	-4.8732	1.22153e-05	-4.9131	7
	AT3G10350.1	anion-transporting ATPase family protein,	plastid	34.18.1 transport.unspecified anions.arsenite-transporting ATPase	C	411	328		14		3	ABCD	29	29	29	0.000621036	-3.20688	0.000657879	-3.18185	3
	AT3G15840.1	PIFI (post-illumination chl fluorescence increase)	plastid	1.1.40 PS.lightreaction.cyclic electron flow-chlororespiration	C	268	219		10		2	ABCD	4	4	4	0.000108346	-3.96519	0.000127039	-3.89606	5
	AT3G17810.1	dihydropyrimidine dehydrogenase (DHODH); homologue of C reinhardtii Tba1; translation D1 proteins	plastid	23.2 nucleotide metabolism.degradation	C	426	383		22		3	ABCD	14	14	14	0.000216834	-3.66387	0.000202107	-3.69442	4
	AT3G23700.1	S1 RNA-binding/ribosomal protein	plastid	35.1.14 not assigned.no ontology.S RNA-binding domain-containing protein	C	392	302		17		3	ABCD	17	17	17	0.000335028	-3.47492	0.000317597	-3.49812	4
	AT3G24190.1	ABC1 kinase - ABC1K5	plastid	26.56* misc.ABC1k family	C	793	774		45		2	ABCD	3	3	3	2.29921e-05	-4.63842	2.11731e-05	-4.67421	6
	AT3G25760.1	allene oxide cyclase family (ERD12-1)	plastid	17.7.1.3 hormone metabolism.jasmonate.synthesis-degradation.allene oxidase synthase	C	254	176		10		3	ABCD	47	26	47	0.00158411	-2.80022	0.00149271	-2.82603	3
	AT3G25860.1	E2 - dihydrolipoamide acetyltransferase, plastid - subunit of pyruvate dehydrogenase complex	plastid	11.1.31 lipid metabolism.FA synthesis and FA elongation.pyruvate DH	C	480	433		20		3	ABCD	26	26	26	0.000356192	-3.44832	0.000412876	-3.38418	4
	AT3G26060.1	Peroxiredoxin Q (Prx Q) (monomeric)	plastid	21.5 redox.periredoxins	C	216	159		9		3	ABCD	37	37	37	0.0013804	-2.86	0.00130568	-2.88416	3
	AT3G43520.1	expressed protein , glycine rich domain - thylakoid or envelope	plastid	35.1.40 not assigned.no ontology.glycine rich proteins	C	240	156		4		3	ABC	11	11	11	0.00041828	-3.37853	0.000873392	-3.05879	3
	AT3G46630.1	similar to defective chloroplasts and leaves protein ( DCL-like)	plastid	33.99 development.unspecified	M	207	148		11		2	ABCD	16	16	16	0.000641294	-3.19294	0.000461959	-3.3354	4
	AT3G52155.1	expressed protein - Phosphoglycerate mutase domain	plastid	35.2 not assigned.unknown	C	218	190		8		2	ABCD	15	15	15	0.000622234	-3.20605	0.000595494	-3.22512	3
	AT3G53130.1	lutein - LUT1 -cytochrome P450-type monooxygenase CYP91C1; alpha hydroxylase	plastid	16.1.4 secondary metabolism.isoprenoids.carotenoids	C	539	503		28		2	ABCD	3	3	3	4.35108e-05	-4.3614	3.40282e-05	-4.46816	6
	AT3G53560.1	TPR protein	plastid	35.1 not assigned.no ontology	C	340	265		18		2	ABCD	3	3	3	7.26363e-05	-4.13885	5.29328e-05	-4.27627	6
	AT3G54210.1	ribosomal protein L17 family protein	plastid	29.2.1.1 protein.synthesis.chloroplast/mito.plastid	C	211	158		5		3	ABCD	6	6	6	0.000225265	-3.64731	0.000381116	-3.41894	4
	AT3G54900.1	Glutaredoxin (formerly CAX-interacting protein 1; CAXIP1)	plastid	21.5 redox.periredoxins	C	173	110		5		1	AB	1	1	1	5.3927e-05	-4.26819	6.35194e-05	-4.19709	5
	AT3G55250.1	expressed protein	plastid	35.2 not assigned.unknown	C	277	232		15		3	ABCD	5	5	5	0.000127844	-3.89332	0.000105866	-3.97524	5
	AT3G55760.1	importin doman protein	plastid	35.2 not assigned.unknown	C	578	522		31		3	ABCD	11	11	11	0.000125003	-3.90308	0.000112696	-3.94809	5	-3.89601
	AT3G56130.1	Biotin carboxyl carrier protein of acetyl-CoA carboxylase (BCCP)	plastid	11.1.1 lipid metabolism.FA synthesis and FA elongation.Acetyl CoA Carboxylation	C	281	225		9		1	AB	4	4	4	0.000105457	-3.97692	0.000141154	-3.85031	5
	AT3G57050.1	CYSTATHIONINE BETA-LYASE (CBL)	plastid	13.1.3.4.2 amino acid metabolism.synthesis.aspartate family.methionine.cystathionine beta-lyase	C	464	410		22		3	ABCD	12	12	12	0.000173619	-3.7604	0.000173235	-3.76137	5
	AT3G59400.1	Porphyrin-binding protein enhances Mg-chelatase (GUN4)	plastid	19.4 tetrapyrrole synthesis.regulation	C	265	196		10		3	ABCD	28	28	28	0.000847424	-3.0719	0.000889272	-3.05097	3
	AT4G01883.1	expressed protein, cyclase/dehydrase domain	plastid	35.2 not assigned.unknown	C	224	142		7		2	ABCD	7	7	7	0.000292421	-3.53399	0.000317597	-3.49812	4
	AT4G03200.1	DUF255 motif and ATP/GTP-binding site motif A (P-loop)	plastid	35.2 not assigned.unknown	C	818	757		42		3	ABCD	23	23	23	0.000180949	-3.74244	0.000173922	-3.75965	5
	AT4G04770.1	ATNAP1 or AtABC1, LAF6 - SufB-like (ABC/ATPase) - interacts with NAP7	plastid	14 S-assimilation	C	557	494		26		3	ABCD	21	21	21	0.000252169	-3.59831	0.000256521	-3.59088	4
	AT4G10300.1	expressed protein (domains - cupin; DUF861)	plastid	35.2 not assigned.unknown	C	134	97		8		3	ABCD	18	18	18	0.00110078	-2.9583	0.000714593	-3.14594	3
	AT4G13550.1	lipase class 3 family protein	plastid	11.9.2.1 lipid metabolism.lipid degradation.lipases.triacylglycerol lipase	M	785	737		42		1	AB	3	3	3	2.41464e-05	-4.61715	2.26855e-05	-4.64425	6
	AT4G16060.1	expressed protein	plastid	35.2 not assigned.unknown	_	237	189		11		3	ABCD	11	11	11	0.000345247	-3.46187	0.000317597	-3.49812	4	-3.28164
	AT4G16155.1	E3 - dihydrolipoamide dehydrogenase 2 (ptlpd2), plastid- subunit of pyruvate dehydrogenase complex	plastid	11.1.31 lipid metabolism.FA synthesis and FA elongation.pyruvate DH	C	567	544		29		2	ABCD	6	6	6	7.65415e-05	-4.1161	6.57097e-05	-4.18237	5
	AT4G18240.1	starch synthase-related protein	plastid	2.1.2.2 major CHO metabolism.synthesis.starch.starch synthase	C	1040	998		52		1	AB	4	4	4	2.37754e-05	-4.62387	2.44305e-05	-4.61207	6
	AT4G19710.2	aspartate kinase/homoserine dehydrogenase (ak-hsdh) model.2 has higher score than model.1	plastid	13.1.3.6.1.10 amino acid metabolism.synthesis.aspartate family.misc.homoserine.bifunctional aspartate kinase/homoserine dehydrogenase	C	916	890		53		3	ABCD	44	24	44	0.000307067	-3.51277	0.000263665	-3.57895	4
	AT4G20960.1	cytidine/deoxycytidylate deaminase, Riboflavin biosynthesis protein ribD	plastid	23.5.3 nucleotide metabolism.deoxynucleotide metabolism.cytosine deaminase	C	426	365		20		3	ABCD	27	27	27	0.000440009	-3.35654	0.000428756	-3.36779	4
	AT4G22930.1	dihydroorotase, mitochondrial / DHOase (PYR4)	plastid	23.1.1.3 nucleotide metabolism.synthesis.pyrimidine.dihydroorotase	_	377	300		15		3	ABCD	28	28	28	0.00055365	-3.25676	0.000592848	-3.22706	3
	AT4G25080.1	magnesium-protoporphyrin IX methyltransferase	plastid	19.11 tetrapyrrole synthesis.magnesium protoporphyrin IX methyltransferase	C	312	273		16		2	ABCD	7	7	7	0.000168796	-3.77264	0.000138949	-3.85715	5
	AT4G26500.1	CpSufE or SufE1, interacts with cpNifS	plastid	14 S-assimilation	C	371	305		20		3	ABCD	25	25	25	0.000486227	-3.31316	0.000396996	-3.40121	4
	AT4G29590.1	methyltransferase domain protein	plastid	29.4 protein.postranslational modification	C	317	235		9		2	ABCD	6	6	6	0.000201084	-3.69662	0.000211731	-3.67421	4
	AT4G30920.1	leucyl aminopeptidase (LAP2)	plastid	29.5 protein.degradation	C	583	513		25	AT4G30910.1 (1);	2	ABCD	68	65	68	0.000786304	-3.10441	0.000863864	-3.06355	3
	AT4G33500.1	protein phosphatase 2C-related / PP2C-related	plastid	29.4.5 protein.postranslational modification.phosphatase	C	724	668		33		3	ABCD	10	10	10	8.88019e-05	-4.05158	9.62415e-05	-4.01664	5
	AT4G34200.1	D-3-phosphoglycerate dehydrogenase (3-PGDH) - EDA9 (embryo sac development arrest 9) -very abundant	plastid	13.1.5.1.1 amino acid metabolism.synthesis.serine-glycine-cysteine group.serine.phosphoglycerate dehydrogenase	C	603	550		24		3	ABCD	88	69	88	0.000949115	-3.02268	0.00116452	-2.93385	3
	AT4G34740.1	ATASE2/ATD2 (GLN PHOSPHORIBOSYL PYROPHOSPHATE AMIDOTRANSFERASE 2)	plastid	23.1.2.1 nucleotide metabolism.synthesis.purine.amidophosphoribosyltransferase	C	561	508		29		2	ABCD	7	7	7	8.50897e-05	-4.07012	7.66613e-05	-4.11542	5
	AT4G34820.1	expressed protein	plastid	35.2 not assigned.unknown	_	321	246		17		1	AB	2	2	2	4.82274e-05	-4.31671	3.73643e-05	-4.42754	6
	AT4G39120.1	Inositol monophosphatase-2	plastid	3.4.5 minor CHO metabolism.myo-inositol.inositol phosphatase	C	346	285		9		2	ABCD	17	17	17	0.000400172	-3.39775	0.000599905	-3.22192	3
	AT5G02250.1	3'-5' exoribonuclease - RNR1 (this is not RIF10)	plastid	27.1.19 RNA.processing.ribonucleases	C	803	768		39		1	AB	1	1	1	7.72392e-06	-5.11216	8.14351e-06	-5.08919	7
	AT5G04360.1	pullulanase (PUL1) or limit dextrinase 1 (LDA1)	plastid	2.1.2.4 major CHO metabolism.synthesis.starch.debranching	C	965	903		40		2	ABCD	39	39	39	0.000256198	-3.59142	0.000309657	-3.50912	4
	AT5G11880.1	diaminopimelate decarboxylase, putative / DAP carboxylase	plastid	13.1.3.5.5 amino acid metabolism.synthesis.aspartate family.lysine.diaminopimelate decarboxylase	C	489	440		24	AT3G14390.1 (1);	2	ABCD	30	28	30	0.000404452	-3.39313	0.000396996	-3.40121	4
	AT5G13630.1	Mg-protoporphyrin IX chelatase (CHLH) (GUN5) - also ABA receptor (17051210)	plastid	19.1 tetrapyrrole synthesis.magnesium chelatase	C	1381	1295		60		3	ABCD	126	126	126	0.000577165	-3.2387	0.000666954	-3.1759	3
	AT5G14260.1	SET domain-containing protein, low similarity to ribulose-1,5-bisphosphate carboxylase/oxygenase small subunit N-methyltransferase I	plastid	27.3.69 RNA.regulation of transcription.SET-domain transcriptional regulator family	C	514	442		25		2	ABCD	25	25	25	0.000335519	-3.47428	0.000317597	-3.49812	4
	AT5G18660.1	3,8-divinyl protochlorophyllide a 8-vinyl reductase - DVR (PALE-GREEN AND CHLOROPHYLL B REDUCED 2)	plastid	19.13 tetrapyrrole synthesis.divinyl chlorophyllide-a 8-vinyl-reductase	C	417	368		18		1	AB	4	4	4	6.44779e-05	-4.19059	7.05771e-05	-4.15134	5
	AT5G19370.1	rhodanese-like domain-containing protein / PPIC-type PPIASE domain-containing protein,	plastid	26.23 misc.rhodanese	C	299	219		15		3	ABCD	26	26	26	0.000704252	-3.15227	0.000550501	-3.25924	4
	AT5G19940.1	fibrillin (FIB6)	plastid	26.31* misc. fibrillins	C	239	189		11		2	ABCD	7	7	7	0.000219703	-3.65816	0.000202107	-3.69442	4
	AT5G23310.1	iron superoxide dismutase (FSD3)	plastid	21.6 redox.dismutases and catalases	C	263	222		10		2	ABCD	6	6	6	0.000176197	-3.754	0.000190558	-3.71997	4
	AT5G27560.1	expressed protein (homologue Synechocystis sp., PIR:S75312)	plastid	35.2 not assigned.unknown	C	341	277		12		2	ABCD	8	8	8	0.000203673	-3.69107	0.000211731	-3.67421	4
	AT5G35100.1	peptidyl-prolyl cis-trans isomerase cyclophilin-type family protein	plastid	29.6 protein.folding	C	281	220		13		2	ABCD	4	4	4	0.000107854	-3.96716	9.77221e-05	-4.01001	5
	AT5G35170.1	adenylate kinase	plastid	23.4.1 nucleotide metabolism.phosphotransfer and pyrophosphatases.adenylate kinase	C	588	515		30		2	ABCD	8	8	8	9.21471e-05	-4.03552	8.46925e-05	-4.07215	5
	AT5G43780.1	ATPsulfurylase-4 (APS4)	plastid	14.1 S-assimilation.APS	C	469	429		27		1	AB	2	2	2	3.61705e-05	-4.44165	2.35257e-05	-4.62846	6
	AT5G45930.1	Mg-protoporphyrin IX chelatase - CHLI-2	plastid	19.1 tetrapyrrole synthesis.magnesium chelatase	C	418	363		23	AT4G18480.1 (1);	2	ABCD	12	2	2.35088	3.84169e-05	-4.41548	3.24622e-05	-4.48862	6
	AT5G47870.1	expressed protein	plastid	35.2 not assigned.unknown	C	199	160		9		2	ABCD	7	7	7	0.000259524	-3.58582	0.00024702	-3.60727	4
	AT5G51720.1	expressed protein	plastid	35.2 not assigned.unknown	_	108	71		5		3	ABCD	14	14	14	0.00116968	-2.93193	0.000889272	-3.05097	3
	AT5G53460.1	NADH-GOGAT or NADH- glutamate synthase (GLT1)	plastid	12.2.1 N-metabolism.ammonia metabolism.glutamate synthase	C	2208	2159		128		3	ABCD	310	310	310	0.000851742	-3.06969	0.00076918	-3.11397	3
	AT5G54810.1	tryptophan synthase, beta subunit 1 (TSB1)	plastid	13.1.6.5.5 amino acid metabolism.synthesis.aromatic aa.tryptophan.tryptophan synthase	C	470	418		24	AT4G27070.1 (1);	2	ABCD	12	8	12	0.00019664	-3.70633	0.000158798	-3.79915	5
	AT5G58250.1	expressed protein	plastid	35.2 not assigned.unknown	C	211	131		8		2	A	18	18	18	0.00081508	-3.0888	0.000714593	-3.14594	3
	AT5G59750.1	riboflavin biosynthesis protein, putativ, GTP cyclohydrolase II; 3,4-dihydroxy-2-butanone 4-phosphate synthase (DHBP synthase))	plastid	18.3.1 Co-factor and vitamine metabolism.riboflavin.GTP cyclohydrolase II	M	509	466		21		3	ABCD	7	6	7	8.91068e-05	-4.05009	0.000105866	-3.97524	5
	AT5G63060.1	transporter	plastid	34.99 transport.misc	C	263	232		18		2	ABCD	7	7	7	0.000178982	-3.74719	0.00012351	-3.9083	5
	AT5G64300.1	ATGCH (Arabidopsis thaliana GTP cyclohydrolase II); 3,4-dihydroxy-2-butanone-4-phosphate synthase/ GTP cyclohydrolase II	plastid	18.3.1 Co-factor and vitamine metabolism.riboflavin.GTP cyclohydrolase II	C	543	487		28		3	ABCD	24	23	24	0.000292335	-3.53412	0.000272226	-3.56507	4
	AT5G64380.1	fructose-bisphosphatase	plastid	1.3.7 PS.calvin cyle.FBPase	M	404	377		19		3	ABCD	11	11	11	0.000173081	-3.76175	0.000183872	-3.73548	4
	AT5G64860.1	disproportionating enzyme 1 (DPE1) or D-enzyme	plastid	2.2.2.4 major CHO metabolism.degradation.starch.D enzyme	C	576	531		20		3	ABCD	13	13	13	0.000145227	-3.83795	0.000206438	-3.68521	4
	AT5G66120.2	3-dehydroquinate synthase, putative - only model .2 has N-terminal cTP	plastid	13.1.6.1.2 amino acid metabolism.synthesis.aromatic aa.chorismate.3-dehydroquinate synthase; 18.5 Co-factor and vitamine metabolism.folate & vitamine K	C	442	384		21		3	ABCD	28	28	28	0.000432539	-3.36397	0.000423463	-3.37318	4
	AT5G66550.1	Maf family protein	plastid	35.1 not assigned.no ontology	M	207	182		9		3	ABCD	19	19	19	0.000619271	-3.20812	0.000670482	-3.17361	3
	AT1G74850.1	pentatricopeptide (PPR) repeat (pTAC2)	plastid nucleoid	28.3* DNA.plastid nucleoid interacting	C	862	796		43		1	AB	5	5	5	3.72611e-05	-4.42874	3.69299e-05	-4.43262	6
	AT2G02740.1	Why3 - DNA binding/transcription factor (p24 or Pbf-2) (pTAC11)	plastid nucleoid	27.3.82 RNA.regulation of transcription.plant TF (pbf2)	C	268	193		12		3	ABCD	12	12	12	0.000368827	-3.43318	0.000317597	-3.49812	4
	AT1G05190.1	50S ribosomal protein L6p family	plastid ribosome	29.2.1.1 protein.synthesis.chloroplast/mito.plastid	C	223	165		13		3	ABCD	167	167	167	0.00600387	-2.22157	0.0040799	-2.38935	2	-3.20828
	AT1G07320.1	50S ribosomal protein L4	plastid ribosome	29.2.1.1 protein.synthesis.chloroplast/mito.plastid	C	282	250		14		3	ABCD	77	77	77	0.00182705	-2.73825	0.00174678	-2.75776	3	-2.47775
	AT1G32990.1	50S ribosomal protein L11p	plastid ribosome	29.2.1.1 protein.synthesis.chloroplast/mito.plastid	C	222	162		10		3	ABCD	98	98	98	0.00358847	-2.44509	0.00311245	-2.5069	2	-3.05511
	AT1G35680.1	50S ribosomal protein L21	plastid ribosome	29.2.1.1 protein.synthesis.chloroplast/mito.plastid	C	220	137		7		3	ABCD	86	86	86	0.00372372	-2.42902	0.00390191	-2.40872	2	-3.19751
	AT1G48350.1	50S ribosomal protein L18p	plastid ribosome	29.2.1.1 protein.synthesis.chloroplast/mito.plastid	C	170	123		8		3	ABCD	10	10	10	0.000482274	-3.31671	0.000396996	-3.40121	4
	AT1G64510.1	30S ribosomal protein S6 (changed at1g64500)	plastid ribosome	29.2.1.1 protein.synthesis.chloroplast/mito.plastid	C	207	167		4		3	ABCD	8	8	8	0.000284166	-3.54643	0.000635194	-3.19709	3
	AT1G74970.1	30S ribosomal protein S9	plastid ribosome	29.2.1.1 protein.synthesis.chloroplast/mito.plastid	C	208	153		6		3	ABCD	57	57	57	0.00220995	-2.65562	0.00301717	-2.5204	2	-3.05511
	AT1G75350.1	50S ribosomal protein L31 chloroplast	plastid ribosome	29.2.1.1 protein.synthesis.chloroplast/mito.plastid	C	144	118		7		2	ABCD	20	20	20	0.00100542	-2.99765	0.00090742	-3.04219	3	-4.05956
	AT1G78630.1	30S ribosomal protein S5	plastid ribosome	29.2.1.1 protein.synthesis.chloroplast/mito.plastid	C	241	185		8		3	ABCD	84	84	84	0.00269343	-2.56969	0.00333477	-2.47693	2	-2.94163
	AT1G79850.1	30S ribosomal protein S17 chloroplast	plastid ribosome	29.2.1.1 protein.synthesis.chloroplast/mito.plastid	C	149	101		5		3	ABCD	9	9	9	0.000528591	-3.27688	0.000571675	-3.24285	3	-3.91098
	AT2G24090.1	ribosomal protein L35 family protein	plastid ribosome	29.2.1.1 protein.synthesis.chloroplast/mito.plastid	C	145	89		4		3	ABCD	10	10	10	0.000666513	-3.17619	0.000793992	-3.10018	3
	AT2G43030.1	50S ribosomal protein L3	plastid ribosome	29.2.1.1 protein.synthesis.chloroplast/mito.plastid	C	271	222		15		3	ABCD	69	69	69	0.00184372	-2.73431	0.00146095	-2.83537	3	-2.69983
	AT3G13120.1	30S ribosomal protein S10	plastid ribosome	29.2.1.1 protein.synthesis.chloroplast/mito.plastid	C	191	113		7		2	ABCD	29	29	29	0.00152236	-2.81748	0.00131576	-2.88082	3
	AT3G15190.1	30S ribosomal protein S20	plastid ribosome	29.2.1.1 protein.synthesis.chloroplast/mito.plastid	C	202	125		4		3	ABCD	60	60	60	0.00515823	-2.2875	0.00476395	-2.32203	2	-3.30126
	AT3G25920.1	50S ribosomal protein L15	plastid ribosome	29.2.1.1 protein.synthesis.chloroplast/mito.plastid	C	277	212		13		3	ABCD	49	49	49	0.00137107	-2.86294	0.0011971	-2.92187	3	-2.53799
	AT3G27830.1	50S ribosomal protein L12-A (homologous to L12-C)	plastid ribosome	29.2.1.1 protein.synthesis.chloroplast/mito.plastid	C	191	133		6	AT3G27850.1 (8);	3	ABCD	66	66	66	0.00294368	-2.53111	0.00349357	-2.45673	2
	AT3G44890.1	50S ribosomal protein L9	plastid ribosome	29.2.1.1 protein.synthesis.chloroplast/mito.plastid	C	197	156		9		3	ABCD	48	48	48	0.00182522	-2.73868	0.00169385	-2.77112	3	-3.05511
	AT3G63490.1	50S ribosomal protein L1p family	plastid ribosome	29.2.1.1 protein.synthesis.chloroplast/mito.plastid	C	346	276		16		3	ABCD	113	113	113	0.00245536	-2.60989	0.00224303	-2.64917	2	-3.14266
	AT4G01310.1	50S ribosomal protein L5p family	plastid ribosome	29.2.1.1 protein.synthesis.chloroplast/mito.plastid	C	262	223		16		3	ABCD	81	81	81	0.00252889	-2.59707	0.00160783	-2.79376	3	-3.8541
	AT5G13510.1	50S ribosomal protein L10	plastid ribosome	29.2.1.1 protein.synthesis.chloroplast/mito.plastid	C	220	180		13		3	ABCD	146	146	146	0.00481149	-2.31772	0.00356686	-2.44771	2	-2.89542
	AT5G14320.1	30S ribosomal protein S13	plastid ribosome	29.2.1.1 protein.synthesis.chloroplast/mito.plastid	C	169	123		8		3	ABCD	22	22	22	0.001061	-2.97428	0.000873392	-3.05879	3
	AT5G30510.1	30S ribosomal protein S1	plastid ribosome	29.2.1.1 protein.synthesis.chloroplast/mito.plastid	C	416	373		17		3	ABCD	114	114	114	0.00181299	-2.74161	0.00212977	-2.67167	2
	AT5G40950.1	50S ribosomal protein L27	plastid ribosome	29.2.1.1 protein.synthesis.chloroplast/mito.plastid	C	198	179		7		3	ABCD	40	40	40	0.00132558	-2.87759	0.00181484	-2.74116	2	-3.05511
	AT5G47190.1	50S ribosomal protein L19	plastid ribosome	29.2.1.1 protein.synthesis.chloroplast/mito.plastid	C	229	158		7		3	ABCD	56	49	56	0.00211586	-2.67451	0.00254078	-2.59503	2
	AT5G54600.1	50S ribosomal protein L24, chloroplast (CL24)	plastid ribosome	29.2.1.1 protein.synthesis.chloroplast/mito.plastid	C	198	149		7		2	ABCD	21	21	21	0.000836049	-3.07777	0.000952791	-3.021	3
	AT5G65220.1	50S ribosomal protein L29p family	plastid ribosome	29.2.1.1 protein.synthesis.chloroplast/mito.plastid	C	173	115		4		3	ABCD	52	52	52	0.00268228	-2.5715	0.00412876	-2.38418	2
	ATCG00160.1	30S rps2 ribosomal protein S2	plastid ribosome	29.2.1.1 protein.synthesis.chloroplast/mito.plastid	C	236	236		14		3	ABCD	70	70	70	0.00175948	-2.75462	0.00158798	-2.79915	3
	ATCG00330.1	30S chloroplast ribosomal protein S14	plastid ribosome	29.2.1.1 protein.synthesis.chloroplast/mito.plastid	C	100	100		5		2	ABCD	7	7	7	0.000415238	-3.3817	0.000444636	-3.352	4
	ATCG00380.1	30S rps4 ribosomal protein S4	plastid ribosome	29.2.1.1 protein.synthesis.chloroplast/mito.plastid	C	201	201		9		3	ABCD	154	154	154	0.00454489	-2.34248	0.00543444	-2.26485	2
	ATCG00640.1	50S rpl33 ribosomal protein L33	plastid ribosome	29.2.1.1 protein.synthesis.chloroplast/mito.plastid	C	66	66		5		3	ABCD	13	13	13	0.00116842	-2.9324	0.000825752	-3.08315	3
	ATCG00650.1	30S rps18 ribosomal protein S18	plastid ribosome	29.2.1.1 protein.synthesis.chloroplast/mito.plastid	C	101	101		5		2	ABCD	10	10	10	0.000587324	-3.23112	0.000635194	-3.19709	3
	ATCG00660.1	50S rpl20 ribosomal protein L20	plastid ribosome	29.2.1.1 protein.synthesis.chloroplast/mito.plastid	C	117	117		7		3	ABCD	40	40	40	0.00202802	-2.69293	0.00181484	-2.74116	2
	ATCG00750.1	30S rps11 ribosomal protein S11	plastid ribosome	29.2.1.1 protein.synthesis.chloroplast/mito.plastid	C	138	138		6		3	ABCD	126	126	126	0.00541615	-2.26631	0.00666954	-2.1759	1
	ATCG00760.1	50S rpl36 ribosomal protein L36	plastid ribosome	29.2.1.1 protein.synthesis.chloroplast/mito.plastid	C	37	37		1		1	AB	1	1	1	0.000160323	-3.795	0.000317597	-3.49812	4
	ATCG00770.1	30S rps8 ribosomal protein S8	plastid ribosome	29.2.1.1 protein.synthesis.chloroplast/mito.plastid	C	134	134		10		3	ABCD	67	67	67	0.00296598	-2.52783	0.0021279	-2.67205	2
	ATCG00780.1	50S rpl14 ribosomal protein L14	plastid ribosome	29.2.1.1 protein.synthesis.chloroplast/mito.plastid	C	122	122		9		3	ABCD	62	62	62	0.00301461	-2.52077	0.00218789	-2.65997	2
	ATCG00790.1	50S rpl16 ribosomal protein L16	plastid ribosome	29.2.1.1 protein.synthesis.chloroplast/mito.plastid	C	135	135		6		3	ABCD	36	36	36	0.00158186	-2.80083	0.00190558	-2.71997	2
	ATCG00800.1	30S rps3 ribosomal protein S3	plastid ribosome	29.2.1.1 protein.synthesis.chloroplast/mito.plastid	C	218	218		17		3	ABCD	187	187	187	0.00508843	-2.29342	0.00349357	-2.45673	2
	ATCG00810.1	50S rpl22 ribosomal protein L22	plastid ribosome	29.2.1.1 protein.synthesis.chloroplast/mito.plastid	C	160	160		10		2	ABCD	16	16	16	0.000593197	-3.2268	0.000508155	-3.294	4
	ATCG00820.1	30S rps19 ribosomal protein S19	plastid ribosome	29.2.1.1 protein.synthesis.chloroplast/mito.plastid	C	92	92		4		3	ABCD	24	24	24	0.00154747	-2.81038	0.00190558	-2.71997	2
	ATCG00830.1	50S rpl2.1 ribosomal protein L2	plastid ribosome	29.2.1.1 protein.synthesis.chloroplast/mito.plastid	C	274	274		13	ATCG01310.1 (12);	3	ABCD	65	65	65	0.00140722	-2.85164	0.00158798	-2.79915	3
	ATCG00840.1	50S rpl23.1 ribosomal protein L23	plastid ribosome	29.2.1.1 protein.synthesis.chloroplast/mito.plastid	C	93	93		6	ATCG01300.1 (2);	2	ABCD	7	7	7	0.000446492	-3.35019	0.00037053	-3.43118	4
	ATCG00900.1	30S rps7.1 ribosomal protein S7	plastid ribosome	29.2.1.1 protein.synthesis.chloroplast/mito.plastid	C	155	155		9	ATCG01240.1 (8);	3	ABCD	78	78	78	0.00298512	-2.52504	0.00275251	-2.56027	2
	ATCG01120.1	30S rps15 ribosomal protein S15	plastid ribosome	29.2.1.1 protein.synthesis.chloroplast/mito.plastid	C	88	88		6		3	ABCD	30	30	30	0.00202226	-2.69416	0.00158798	-2.79915	3
	AT1G01080.1	RNA-binding protein cp33	plastid stroma	27.4 RNA.RNA binding	C	293	225		14		3	ABCD	33	33	33	0.000870022	-3.06047	0.000748621	-3.12574	3
	AT1G03475.1	coproporphyrinogen III oxidase	plastid stroma	19.8 tetrapyrrole synthesis.coproporphyrinogen III oxidase	C	362	314		20		3	ABCD	53	53	53	0.00100126	-2.99945	0.000841632	-3.07488	3	-2.55284
	AT1G04420.1	aldo/keto reductase family	plastid stroma	3.5 minor CHO metabolism.others	C	412	367		21		3	ABCD	81	81	81	0.00130924	-2.88298	0.00122502	-2.91186	3	-3.59788
	AT1G06130.1	hydroxyacylglutathione hydrolase, putative / glyoxalase II	plastid stroma	13.2.3.2 amino acid metabolism.degradation.aspartate family.threonine; 24.1 Biodegradation of Xenobiotics.hydroxyacylglutathione hydrolase	C	331	263		13		3	ABCD	10	10	10	0.000266008	-3.57511	0.000244305	-3.61207	4
	AT1G07700.1	thioredoxin family protein	plastid stroma	21.1 redox.thioredoxin	C	204	177		11		2	ABCD	7	7	7	0.000234598	-3.62968	0.000202107	-3.69442	4
	AT1G08490.1	AtCpNifS or AtNSF2 - SufS-like	plastid stroma	14 S-assimilation	C	463	428		20		1	AB	3	3	3	5.09911e-05	-4.29251	4.76395e-05	-4.32203	6
	AT1G09795.1	ATP phosphoribosyl transferase (ATP-PRT2)	plastid stroma	13.1.7.1 amino acid metabolism.synthesis.histidine.ATP phosphoribosyl transferase	C	413	356		17		3	ABCD	37	37	37	0.000616525	-3.21005	0.00069124	-3.16037	3
	AT1G09830.1	phosphoribosylamine--glycine ligase (PUR2)	plastid stroma	23.1.2.2 nucleotide metabolism.synthesis.purine.GAR Synthetase	C	532	458		24		2	ABCD	12	12	12	0.000155423	-3.80849	0.000158798	-3.79915	5
	AT1G10760.1	Sex1 - R1 protein - controls starch phosphorylation	plastid stroma	2.2.2.3 major CHO metabolism.degradation.starch.glucan water dikinase	C	1399	1322		71		3	ABCD	244	244	244	0.00109486	-2.96064	0.00109146	-2.96199	3	-3.85762
	AT1G11430.1	DAG protein -related	plastid stroma	31.6* plastid differentiation	C	232	174		8		3	ABCD	28	28	28	0.00095457	-3.02019	0.00111159	-2.95406	3	-3.19751
	AT1G11720.1	starch synthase type III	plastid stroma	2.1.2.2 major CHO metabolism.synthesis.starch.starch synthase	C	1025	1005		49		3	ABCD	21	21	21	0.000123952	-3.90675	0.000136113	-3.8661	5
	AT1G12230.1	transaldolase	plastid stroma	7.2.2 OPP.non-reductive PP.transaldolase	C	405	356		19		3	ABCD	12	12	12	0.000254227	-3.59478	0.000200588	-3.6977	4
	AT1G12520.1	Cu-metallo chaperone (AtCCS)	plastid stroma	15.2 metal handling.binding, chelation and storage	_	254	252		14		3	ABCD	12	12	12	0.000282475	-3.54902	0.000272226	-3.56507	4
	AT1G12800.1	S1 RNA-binding domain-containing protein	plastid stroma	27.3.23 RNA.regulation of transcription.HSF,Heat-shock transcription factor family	C	767	718		42		3	ABCD	18	18	18	0.000148712	-3.82765	0.000136113	-3.8661	5
	AT1G12900.1	glyceraldehyde-3-phosphate dehydrogenase A-2 (GAPA-2)	plastid stroma	1.3.4 PS.calvin cyle.GAP	C	399	351		18	AT3G26650.1 (10);	3	ABCD	1152	117	325.784	0.00550582	-2.25918	0.00574823	-2.24047	1	-1.80221
	AT1G13280.1	allene oxide cyclase family similar to ERD12	plastid stroma	17.7.1.4 hormone metabolism.jasmonate.synthesis-degradation.allene oxidase cyclase	C	254	202		11		3	ABCD	38	29	38	0.00111591	-2.95237	0.00109715	-2.95973	3
	AT1G14410.1	DNA-binding protein (pTAC1) Why1 - DNA binding/transcription factor -p24 like	plastid stroma	27.3.67 RNA.regulation of transcription.putative transcription regulator	C	263	216		12		2	ABCD	9	9	9	0.000247165	-3.60701	0.000238198	-3.62306	4
	AT1G14810.1	aspartate-semialdehyde dehydrogenase	plastid stroma	13.1.3.6.1.2 amino acid metabolism.synthesis.aspartate family.misc.homoserine.aspartate semialdehyde dehydrogenase	C	375	328		14		3	ABCD	64	64	64	0.00115746	-2.9365	0.00145187	-2.83807	3
	AT1G15140.1	oxidoreductase NAD-binding domain-containing protein	plastid stroma	26.7 misc.oxidases - copper, flavone etc.	C	295	248		11		3	ABCD	48	48	48	0.00161781	-2.79107	0.00138588	-2.85828	3
	AT1G16080.1	expressed protein	plastid stroma	35.2 not assigned.unknown	C	313	272		18		3	ABCD	58	58	58	0.00126491	-2.89794	0.00102337	-2.98997	3
	AT1G17050.1	geranyl diphosphate synthase - GPPS or AtSPS2	plastid stroma	16.1.1 secondary metabolism.isoprenoids.non-mevalonate pathway	C	417	357		20		3	ABCD	16	16	16	0.000265859	-3.57535	0.000254078	-3.59503	4
	AT1G17220.1	translation initiation factor IF-2	plastid stroma	29.2.3 protein.synthesis.initiation	C	1026	963		49		3	ABCD	108	108	108	0.000665267	-3.177	0.00070001	-3.1549	3
	AT1G17650.1	6-phosphogluconate dehydrogenase NAD-binding domain	plastid stroma	7.1.3 OPP.oxidative PP.6-phosphogluconate dehydrogenase	C	358	314		16		3	ABCD	46	46	46	0.000869014	-3.06097	0.000913091	-3.03949	3
	AT1G17745.1	D-3-phosphoglycerate dehydrogenase (3-PGDH)	plastid stroma	13.1.5.1.1 amino acid metabolism.synthesis.serine-glycine-cysteine group.serine.phosphoglycerate dehydrogenase	C	624	575		26		2	ABCD	35	26	35	0.000361076	-3.4424	0.000427534	-3.36903	4
	AT1G18500.1	2-isopropylmalate synthase (IMS1)	plastid stroma	13.1.4.4.1 amino acid metabolism.synthesis.branched chain group.leucine specific.2-isopropylmalate synthase	C	631	574		30	AT1G74040.1 (1);	3	ABCD	63	59	63	0.00065107	-3.18637	0.000666954	-3.1759	3
	AT1G21440.1	carboxyvinyl-carboxyphosphonate phosphorylmutase	plastid stroma	35.2 not assigned.unknown	C	336	298		15		3	ABCD	45	38	45	0.00123583	-2.90804	0.000952791	-3.021	3
	AT1G23740.1	oxidoreductase, zinc-binding dehydrogenase family	plastid stroma	26.7 misc.oxidases - copper, flavone etc.	C	386	384		27		3	ABCD	166	166	166	0.0030581	-2.51455	0.00195263	-2.70938	2	-2.88567
	AT1G24360.1	Plastidial Ketoacyl-ACP Reductase	plastid stroma	11.1.4 lipid metabolism.FA synthesis and FA elongation.ACP oxoacyl reductase	C	319	262		14		3	ABCD	41	41	41	0.00108576	-2.96427	0.000930105	-3.03147	3
	AT1G29900.1	carbamoylphosphate synthetase	plastid stroma	13.1.2.3.11 amino acid metabolism.synthesis.glutamate family.arginine.carbamoyl-phosphate synthase; 23.1.1.1 nucleotide metabolism.synthesis.pyrimidine.carbamoyl phosphate synthetase	C	1187	1125		56		3	ABCD	205	205	205	0.00108094	-2.9662	0.00116263	-2.93456	3	-3.72796
	AT1G31180.1	3-isopropylmalate dehydrogenase-3, chloroplast,	plastid stroma	13.1.4.4.3 amino acid metabolism.synthesis.branched chain group.leucine specific.3-isopropylmalate dehydrogenase	M	404	371		15	AT1G80560.1 (2); AT5G14200.3 (2); AT5G14200.1 (2);	3	ABCD	80	35	65.2885	0.00104391	-2.98134	0.00138236	-2.85938	3	-3.6008
	AT1G31190.1	Inositol monophophatase-1	plastid stroma	3.4.5 minor CHO metabolism.myo-inositol.inositol phosphatase	C	371	310		14		3	ABCD	43	43	43	0.000822821	-3.08469	0.000975476	-3.01078	3	-2.85213
	AT1G31230.1	aspartate kinase/homoserine dehydrogenase (ak-hsdh)	plastid stroma	13.1.3.6.1.1 amino acid metabolism.synthesis.aspartate family.misc.homoserine.aspartate kinase	C	911	859		50		3	ABCD	64	44	64	0.00045962	-3.3376	0.000406524	-3.39091	4
	AT1G32060.1	phosphoribulokinase-2 (PRK-2)	plastid stroma	1.3.12 PS.calvin cyle.PRK	C	395	341		17		3	ABCD	411	411	411	0.00714967	-2.14571	0.00767837	-2.11473	1	-2.26161
	AT1G32200.1	glycerol-3-phosphate acyltransferase (ATS1)	plastid stroma	11.3.1 lipid metabolism.Phospholipid synthesis.1-acylglycerol-3-phosphate O-acyltransferase	C	459	397		21		2	ABCD	13	13	13	0.000194246	-3.71165	0.000196608	-3.7064	4
	AT1G32900.1	starch synthase, putative	plastid stroma	2.1.2.2 major CHO metabolism.synthesis.starch.starch synthase	C	610	531		32		2	ABCD	3	3	3	3.35139e-05	-4.47477	2.97747e-05	-4.52615	6
	AT1G35420.1	dienelactone hydrolase family	plastid stroma	35.2 not assigned.unknown	C	310	273		16		2	ABCD	4	4	4	8.69153e-05	-4.0609	7.93992e-05	-4.10018	5	-3.65596
	AT1G36390.1	GrpE-2	plastid stroma	29.6 protein.folding	C	279	213		13		2	ABCD	4	4	4	0.000111398	-3.95312	9.77221e-05	-4.01001	5	-2.71015
	AT1G42970.1	glyceraldehyde-3-phosphate dehydrogenase B (GAPB)	plastid stroma	1.3.4 PS.calvin cyle.GAP	C	447	402		23		3	ABCD	901	716	901	0.0132953	-1.8763	0.0124415	-1.90513	1	-1.874
	AT1G43560.1	thioredoxin y2 (Trx Y2)	plastid stroma	21.1 redox.thioredoxin	C	167	109		5		3	ABCD	18	18	18	0.000979591	-3.00896	0.00114335	-2.94182	3
	AT1G48520.1	Glu-tRNA(Gln) amidotransferase subunit B (GATB or GLU-ADT subunit B)	plastid stroma	19.1 tetrapyrrole synthesis.glu-tRNA synthetase	M	550	498		30		3	ABCD	43	43	43	0.000512198	-3.29056	0.000455222	-3.34178	4	-3.48667
	AT1G50320.1	thioredoxin x (Trx X)	plastid stroma	21.1 redox.thioredoxin	C	182	115		6		1	AB	3	3	3	0.000154747	-3.81038	0.000158798	-3.79915	5
	AT1G51100.1	expressed protein	plastid stroma	35.2 not assigned.unknown	C	211	173		11		2	ABCD	12	12	12	0.000411466	-3.38567	0.000346469	-3.46034	4	-3.19751
	AT1G52510.1	hydrolase, alpha/beta fold family	plastid stroma	35.2 not assigned.unknown	C	380	341		15		3	ABCD	81	81	81	0.00140906	-2.85107	0.00171502	-2.76573	3
	AT1G53670.1	methione sulfoxide reductase type B - 1 (MSRB1)	plastid stroma	29.11* protein.methione sulfoxide reductases	C	202	139		8		1	AB	3	3	3	0.000128028	-3.89269	0.000119099	-3.92409	5
	AT1G55490.1	Cpn60-beta-2	plastid stroma	29.6 protein.folding	C	600	547		36	AT3G13470.1 (16); AT5G56500.2 (1);	3	ABCD	467	38	345.585	0.00374771	-2.42623	0.0030488	-2.51587	2	-2.65004
	AT1G56050.1	GTP-binding protein; DUF933	plastid stroma	30.5 signalling.G-proteins	C	421	348		17		2	ABCD	4	4	4	6.81835e-05	-4.16632	7.47287e-05	-4.12651	5	-4.0474
	AT1G56190.1	phosphoglycerate kinase-1 (PGK-2)	plastid stroma	1.3.3 PS.calvin cyle.phosphoglycerate kinase; 4.1 glycolysis.phosphoglycerate kinase	C	478	383		24	AT3G12780.1 (9);	3	ABCD	643	118	194.766	0.00301657	-2.52049	0.00257738	-2.58882	2	-1.53849
	AT1G56500.1	haloacid dehalogenase-like hydrolase-1	plastid stroma	3.2 minor CHO metabolism.trehalose	C	1055	997		55		2	ABCD	10	10	10	5.94982e-05	-4.2255	5.77449e-05	-4.23849	5	-3.15261
	AT1G62640.1	3-oxoacyl-(acyl-carrier-protein) synthase III / 3-ketoacyl-acyl carrier protein synthase III (KAS III)	plastid stroma	11.1.3 lipid metabolism.FA synthesis and FA elongation.ketoacyl ACP synthase	C	404	330		14		2	ABCD	21	21	21	0.000441742	-3.35483	0.000476395	-3.32203	4
	AT1G62750.1	elongation factor Tu-G (EF-G) (sco1)	plastid stroma	29.2.4 protein.synthesis.elongation	C	783	703		37		3	ABCD	314	314	314	0.00264956	-2.57683	0.00269528	-2.5694	2	-2.63084
	AT1G62780.1	expressed protein (NIPSNAP domain)	plastid stroma	35.2 not assigned.unknown	C	237	228		13		3	ABCD	58	58	58	0.00150901	-2.82131	0.00141697	-2.84864	3	-3.03443
	AT1G63770.1	glycyl aminopeptidase (M1) (model .2 is better than model .1)	plastid stroma	29.5 protein.degradation	C	918	888		48		3	ABCD	21	21	21	0.000150086	-3.82366	0.000138949	-3.85715	5	-3.32031
	AT1G63970.1	2C-methyl-D-erythritol 2,4-cyclodiphosphate synthase (ispF);	plastid stroma	16.1.1.5 secondary metabolism.isoprenoids.non-mevalonate pathway.MCS	C	231	179		7		3	ABCD	18	18	18	0.000596511	-3.22438	0.000816678	-3.08795	3
	AT1G66430.1	pfkB family carbohydrate kinase	plastid stroma	2.2.1.1 major CHO metabolism.degradation.sucrose.fructokinase	C	384	338		19		3	ABCD	58	58	58	0.00101791	-2.99229	0.000969507	-3.01345	3	-3.20508
	AT1G67090.1	Rubisco small subunit-4 (RBCS-4)	plastid stroma	1.3.2 PS.calvin cyle.rubisco small subunit	C	180	126		10	AT5G38430.1 (1); AT5G38420.1 (1); AT5G38410.2 (1); AT5G38410.1 (1);	3	ABCD	831	278	771.667	0.0363294	-1.43974	0.0245079	-1.61069	1	-0.693575
	AT1G68590.1	PSRP-3A associates with 30S	plastid stroma	29.2.1.99 protein.synthesis.chloroplast/mito.unknown	C	166	110		6		1	AB	7	7	7	0.000377489	-3.4231	0.00037053	-3.43118	4
	AT1G69740.1	porphobilinogen synthase-1 (delta-aminolevulinic acid dehydratase-1) (ALAD-1)	plastid stroma	19.4 tetrapyrrole synthesis.ALA dehydratase	C	430	378		17		3	ABCD	50	50	50	0.000837849	-3.07683	0.000934109	-3.0296	3	-3.7979
	AT1G69830.1	alpha-amylase - AtAMY3	plastid stroma	2.2.2.1 major CHO metabolism.degradation.starch.starch cleavage	C	887	832		43		3	ABCD	116	116	116	0.000827053	-3.08247	0.000856773	-3.06713	3
	AT1G70820.1	phosphoglucomutase-2 (PGM-2)	plastid stroma	4.2 glycolysis.PGM	C	615	566		29		3	ABCD	49	49	49	0.000567708	-3.24588	0.000536629	-3.27033	4
	AT1G74260.1	AIR synthase related protein	plastid stroma	23.1.2.4 nucleotide metabolism.synthesis.purine.FGAR amidotransferase	M	1387	1354		72		3	ABCD	107	107	107	0.000468774	-3.32904	0.000471984	-3.32607	4	-3.37933
	AT1G75330.1	ornithine carbamoyltransferase	plastid stroma	13.1.2.3.21 amino acid metabolism.synthesis.glutamate family.arginine.ornithine carbamoyltransferase	C	375	322		13		3	ABCD	22	22	22	0.00040529	-3.39223	0.000537472	-3.26964	4	-3.13898
	AT1G76080.1	thioredoxin (CDSP32)	plastid stroma	21.1 redox.thioredoxin	C	302	246		14		3	ABCD	63	63	63	0.00151916	-2.8184	0.00142919	-2.84491	3
	AT1G77060.1	isocitrate lyase (strange in the plastid) similar to carboxyphosphonoenolpyruvate mutase	plastid stroma	6.9 gluconeogenese/ glyoxylate cycle.isocitrate lyase	C	339	309		13		3	ABCD	14	7	14	0.000382708	-3.41713	0.000342028	-3.46594	4	-4.04378
	AT1G79790.1	haloacid dehalogenase-like hydrolase family protein	plastid stroma	35.1 not assigned.no ontology	C	245	219		11		3	ABCD	18	18	18	0.000487559	-3.31197	0.000519704	-3.28424	4
	AT1G80380.2	phosphoribulokinase-1 (PRK-1) - Model .2 is better than model .2	plastid stroma	1.3.12 PS.calvin cyle.PRK	C	456	393		22		3	ABCD	141	141	141	0.00212826	-2.67197	0.00203551	-2.69133	2
	AT1G80480.1	similar to PRLI-interacting factor L (pTAC17)	plastid stroma	28.3* DNA.plastid nucleoid interacting	C	444	376		16	AT1G15730.1 (2);	2	ABCD	7	3	7	0.000111324	-3.95341	0.000138949	-3.85715	5
	AT1G80560.1	3-isopropylmalate dehydrogenase-1	plastid stroma	13.1.4.4.3 amino acid metabolism.synthesis.branched chain group.leucine specific.3-isopropylmalate dehydrogenase	C	405	373		19	AT1G31180.1 (2); AT5G14200.3 (2); AT5G14200.1 (2);	3	ABCD	48	10	17.3077	0.000275251	-3.56027	0.000289309	-3.53864	4	-3.6008
	AT1G80600.1	acetylornithine transaminase/AOTA/ACOAT)	plastid stroma	13.1.2.3.4 amino acid metabolism.synthesis.glutamate family.arginine.acetylornithine aminotransferase	C	457	414		22		3	ABCD	71	71	71	0.00101732	-2.99254	0.00102497	-2.98929	3	-3.6008
	AT2G02500.1	4-Diphosphocytidyl-2C-methyl-D-erythritol synthase (ISPD) - mevalonate-independent	plastid stroma	16.1.1.3 secondary metabolism.isoprenoids.non-mevalonate pathway.CMS	M	302	242		10		3	ABCD	10	10	10	0.000245123	-3.61062	0.000317597	-3.49812	4	-3.28164
	AT2G03390.1	uvrB/uvrC motif-containing protein	plastid stroma	28.2 DNA.repair	C	330	265		13		2	ABCD	8	8	8	0.000179078	-3.74696	0.000195444	-3.70898	4
	AT2G04030.1	cpHSP90	plastid stroma	29.6 protein.folding	C	780	720		46		3	ABCD	203	203	203	0.00168654	-2.773	0.00140157	-2.85339	3	-3.05431
	AT2G04400.1	indole-3-glycerol phosphate synthase (IGPS)	plastid stroma	13.1.6.5.4 amino acid metabolism.synthesis.aromatic aa.tryptophan.indole-3-glycerol phosphate synthase	C	402	337		22		3	ABCD	39	39	39	0.000686489	-3.16337	0.000563013	-3.24948	3
	AT2G05710.1	aconitate hydratase (citrate hydro-lyase/aconitase)	plastid stroma	8.2.3 TCA / org. transformation.other organic acid transformaitons.aconitase	C	990	900		45		3	ABCD	61	61	61	0.000402056	-3.39571	0.00043052	-3.36601	4
	AT2G05990.1	Enoyl-ACP reductase (MOD1 - (MOSAIC DEATH 1);	plastid stroma	11.1.6 lipid metabolism.FA synthesis and FA elongation.enoyl ACP reductase	C	390	316		14		3	ABCD	110	110	110	0.00206493	-2.6851	0.0024954	-2.60286	2	-3.38917
	AT2G15620.1	nitrite reductase (ferredoxin)	plastid stroma	12.1.2 N-metabolism.nitrate metabolism.nitrite reductase	C	586	561		33		3	ABCD	166	166	166	0.00175527	-2.75566	0.00159761	-2.79653	3	-3.65435
	AT2G19940.1	N-acetyl-gamma-glutamyl-phosphate reductase	plastid stroma	13.1.2.3 amino acid metabolism.synthesis.glutamate family.arginine	_	359	353		21		3	ABCD	88	88	88	0.00147879	-2.83009	0.00133088	-2.87586	3
	AT2G20270.1	glutaredoxin protein family	plastid stroma	21.4 redox.glutaredoxins	C	179	118		6		3	ABCD	27	27	27	0.00135731	-2.86732	0.00142919	-2.84491	3	-2.56224
	AT2G21170.1	triosephosphate isomerase-1 (TPI-1)	plastid stroma	1.3.5 PS.calvin cycle.TPI	C	315	257		14		3	ABCD	176	175	176	0.00406236	-2.39122	0.00399265	-2.39874	2	-1.35764
	AT2G21385.1	expressed protein	plastid stroma	35.2 not assigned.unknown	C	330	293		20		3	ABCD	37	37	37	0.00095844	-3.01843	0.000587554	-3.23095	3
	AT2G24020.1	expressed protein YbaB family (DUF149)	plastid stroma	35.2 not assigned.unknown	C	182	134		8		3	ABCD	51	50	51	0.00225769	-2.64634	0.00202468	-2.69364	2
	AT2G25080.1	glutathione peroxidase 2 (GPX2)	plastid stroma	21.2 redox.ascorbate and glutathione	C	236	164		10		3	ABCD	134	134	134	0.00484685	-2.31454	0.0042558	-2.37102	2
	AT2G25830.1	YebC-related	plastid stroma	35.1 not assigned.no ontology	C	331	249		10		3	ABCD	27	27	27	0.000643226	-3.19164	0.000857512	-3.06676	3
	AT2G27680.1	aldo/keto reductase family	plastid stroma	3.5 minor CHO metabolism.others	C	384	349		21		3	ABCD	83	83	83	0.00141075	-2.85055	0.00125526	-2.90126	3
	AT2G28000.1	Cpn60-alpha-1	plastid stroma	29.6 protein.folding	C	586	541		30		3	ABCD	361	361	361	0.00443362	-2.35324	0.00382175	-2.41774	2	-2.54104
	AT2G29630.1	thiamine biosynthesis (thiC family)	plastid stroma	18.2 Co-factor and vitamine metabolism.thiamine	C	644	607		33		3	ABCD	40	40	40	0.000390904	-3.40793	0.000384966	-3.41458	4	-3.68256
	AT2G29690.1	ASA2 (anthranilate synthase 2); anthranilate synthase	plastid stroma	13.1.6.5.1 amino acid metabolism.synthesis.aromatic aa.tryptophan.anthranilate synthase	C	621	534		33		3	ABCD	11	11	11	0.000122194	-3.91295	0.000105866	-3.97524	5
	AT2G30200.1	malonyl-CoA:Acyl carrier protein transacylase	plastid stroma	11.1.2 lipid metabolism.FA synthesis and FA elongation.Acetyl CoA Transacylase	C	393	325		15		3	ABCD	42	42	42	0.000853228	-3.06893	0.000889272	-3.05097	3	-3.67508
	AT2G30695.1	similarity to Trigger factor	plastid stroma	35.2 not assigned.unknown	C	199	145		8		3	ABCD	30	30	30	0.0012273	-2.91105	0.00119099	-2.92409	3
	AT2G31670.1	expressed protein	plastid stroma	35.2 not assigned.unknown	M	263	223		13		3	ABCD	50	50	50	0.00133004	-2.87614	0.00122153	-2.9131	3	-3.02825
	AT2G33450.1	50S ribosomal protein L28, chloroplast (CL28)	plastid stroma	29.2.1.1 protein.synthesis.chloroplast/mito.plastid	C	143	46		2		3	ABCD	13	13	13	0.00167643	-2.77562	0.00206438	-2.68521	2
	AT2G33800.1	30S Ribosomal p S5 Isolog L13	plastid stroma	29.2.1.1 protein.synthesis.chloroplast/mito.plastid	C	303	254		15		3	ABCD	30	30	30	0.000700626	-3.15451	0.000635194	-3.19709	3	-3.14266
	AT2G35040.1	AICARFT/IMPCHase bienzyme family protein	plastid stroma	23.1.2.9 nucleotide metabolism.synthesis.purine.AICAR transformylase and IMP synthase	C	596	546		28		3	ABCD	35	35	35	0.000380254	-3.41993	0.000396996	-3.40121	4	-3.04378
	AT2G35410.1	putative RNA binding protein	plastid stroma	27.4 RNA.RNA binding	C	308	234		13		3	ABCD	48	48	48	0.00121681	-2.91478	0.00117267	-2.93083	3
	AT2G35450.1	expressed protein- domain Amidohydrolase 2 (InterPro:IPR006992)	plastid stroma	35.1 not assigned.no ontology	C	346	300		18		2	ABCD	7	7	7	0.000138413	-3.85882	0.00012351	-3.9083	5
	AT2G35500.1	shikimate kinase-related	plastid stroma	13.1.6.1.5 amino acid metabolism.synthesis.aromatic aa.chorismate.shikimate kinase	C	387	316		16		3	ABCD	21	21	21	0.000394213	-3.40427	0.000416846	-3.38002	4
	AT2G36250.1	FtsZ2.1 plastid division - tubulin motifs	plastid stroma	31.2.5 cell.division.plastid	C	478	430		20		3	ABCD	18	14	18	0.000248315	-3.605	0.000285837	-3.54388	4
	AT2G36390.1	1,4-alpha-glucan branching enzyme SBEII (starch branching enzyme class II/sbe2-1)	plastid stroma	2.1.2.3 major CHO metabolism.synthesis.starch.starch branching	C	858	821		48		3	ABCD	82	77	82	0.000592474	-3.22733	0.000542561	-3.26555	4
	AT2G37220.1	RNA binding protein CP29 B'	plastid stroma	27.4 RNA.RNA binding	C	289	242		11		3	ABCD	56	55	56	0.00137269	-2.86243	0.00161686	-2.79133	3	-3.80255
	AT2G37240.1	expressed protein	plastid stroma	35.2 not assigned.unknown	C	248	198		11		3	ABCD	16	16	16	0.000641294	-3.19294	0.000461959	-3.3354	4
	AT2G37500.1	glutamate/ornithine acetyltransferase -related	plastid stroma	13.1.2.3.2 amino acid metabolism.synthesis.glutamate family.arginine.acetylglutamate kinase	C	468	432		20		3	ABCD	18	18	18	0.000325535	-3.4874	0.000285837	-3.54388	4
	AT2G37660.1	3-beta-hydroxy-delta5-steroid dehydrogenase/epimerase domain	plastid stroma	35.2 not assigned.unknown	C	325	256		12		3	ABCD	115	115	115	0.003648	-2.43794	0.00304364	-2.51661	2	-2.33652
	AT2G38140.1	PSRP-4 associates with 30S	plastid stroma	29.2.1.99 protein.synthesis.chloroplast/mito.unknown	C	118	64		4		2	ABCD	7	7	7	0.000648809	-3.18788	0.000555795	-3.25509	4
	AT2G38270.1	CAX-interacting protein, CAXIP1-like, glutaredoxin-related protein	plastid stroma	34.21 transport.calcium	C	293	231		13		3	ABCD	29	29	29	0.000744706	-3.12802	0.000708486	-3.14967	3
	AT2G39080.1	expressed protein	plastid stroma	35.2 not assigned.unknown	C	351	287		12		2	ABCD	5	5	5	0.000103344	-3.98571	0.000132332	-3.87833	5
	AT2G39730.1	Rubisco activase	plastid stroma	1.3.13 PS.calvin cyle.rubisco interacting	C	474	416		20		3	ABCD	1488	1488	1488	0.0212182	-1.67329	0.0236292	-1.62655	1	-1.95994
	AT2G40300.1	Ferritin-4	plastid stroma	15.2 metal handling.binding, chelation and storage	C	259	207		10		2	ABCD	17	16	17	0.000593197	-3.2268	0.000539915	-3.26767	4
	AT2G40490.1	uroporphyrinogen decarboxylase (UPD)	plastid stroma	19.7 tetrapyrrole synthesis.uroporphyrinogen decarboxylase	C	394	359		20		3	ABCD	96	96	96	0.00158626	-2.79962	0.00152447	-2.81688	3	-3.51738
	AT2G41220.1	ferredoxin-dependent glutamate synthase (glu2 or Fd-GOGAT 2)	plastid stroma	12.2.1 N-metabolism.ammonia metabolism.glutamate synthase	C	1629	1557		84		2	ABCD	47	16	47	0.000179064	-3.74699	0.000177703	-3.75031	5
	AT2G41680.1	AtNTRC - NADPH reductase - oxidative stress defense	plastid stroma	21.1 redox.thioredoxin	C	529	462		19		3	ABCD	44	44	44	0.000564949	-3.24799	0.000735488	-3.13342	3
	AT2G41950.1	expressed protein	plastid stroma	35.2 not assigned.unknown	C	266	192		10		1	AB	6	6	6	0.000185374	-3.73195	0.000190558	-3.71997	4
	AT2G42530.1	cold-regulated protein (cor15b)	plastid stroma	20.2.2 stress.abiotic.cold	C	141	100		8		1	AB	1	1	1	5.93197e-05	-4.2268	3.96996e-05	-4.40121	6
	AT2G42540.1	cold-regulated protein (cor15a)	plastid stroma	20.2.2 stress.abiotic.cold	M	127	99		8		3	ABCD	4	4	4	0.000239675	-3.62038	0.000158798	-3.79915	5	-2.41777
	AT2G43090.1	aconitase	plastid stroma	8.2.4 TCA / org. transformation.other organic acid transformaitons.aconitase	C	251	192		10		3	ABCD	31	30	31	0.000957766	-3.01874	0.000984551	-3.00676	3	-3.53555
	AT2G43710.1	acyl-[acyl-carrier-protein] desaturase-1 (stearoyl-ACP desaturase)	plastid stroma	11.1.15 lipid metabolism.FA synthesis and FA elongation.ACP desaturase	C	401	366		22		3	ABCD	45	42	45	0.00072934	-3.13707	0.00064963	-3.18733	3
	AT2G43750.1	cysteine synthase	plastid stroma	13.1.5.3.1 amino acid metabolism.synthesis.serine-glycine-cysteine group.cysteine.OASTL	C	392	334		21		3	ABCD	230	229	230	0.0051485	-2.28832	0.00347844	-2.45862	2	-2.74112
	AT2G43945.1	expressed protein	plastid stroma	35.2 not assigned.unknown	C	289	211		10		3	ABCD	69	48	69	0.0023256	-2.63346	0.00219142	-2.65927	2
	AT2G44040.1	dihydrodipicolinate reductase - very similar to AT3G59890	plastid stroma	13.1.3.5.2 amino acid metabolism.synthesis.aspartate family.lysine.dihydrodipicolinate reductase	C	347	293		12	AT3G59890.1 (2); AT3G59890.2 (2);	2	ABCD	8	8	8	0.000161965	-3.79058	0.000211731	-3.67421	4
	AT2G44650.1	Cpn10-1	plastid stroma	29.6 protein.folding	C	139	100		6		3	ABCD	27	27	27	0.00160163	-2.79544	0.00142919	-2.84491	3	-2.82307
	AT2G45990.1	expressed protein	plastid stroma	35.2 not assigned.unknown	_	268	242		16		3	ABCD	38	38	38	0.000931466	-3.03083	0.000754293	-3.12246	3	-2.61203
	AT2G47390.1	thylakoid associated glutamyl endopeptidase (cGEP) (AARE2,3)	plastid stroma	29.5.5 protein.degradation.serine protease	C	961	899		46		3	ABCD	93	93	93	0.000626901	-3.2028	0.000642098	-3.1924	3	-3.00751
	AT2G47450.1	cpSRP43	plastid stroma	29.3.3 protein.targeting.chloroplast	C	373	317		15		2	ABCD	11	11	11	0.000258935	-3.58681	0.000232904	-3.63282	4
	AT2G47910.1	chlororespiratory reduction 6 (CRR6) - needed for thylakoid NDH complex accumulation	plastid stroma	29.8 protein assembly and cofactor ligation	M	246	187		14		3	ABCD	53	53	53	0.00168125	-2.77437	0.00120233	-2.91998	3
	AT2G47940.1	DegP2 - HhoA homologue or DegQ	plastid stroma	29.5.5 protein.degradation.serine protease	C	607	538		23		3	ABCD	61	61	61	0.000672584	-3.17225	0.000842322	-3.07452	3
	AT3G01500.1	beta carbonic anhydrase-1 (beta CA1) - the gene model is incorrect - it lacks the cTP	plastid stroma	8.3 TCA / org. transformation.carbonic anhydrases	_	270	244		14		3	ABCD	1135	984	1135	0.0275934	-1.5592	0.025748	-1.58926	1
	AT3G01510.1	phosphatase; starch binding?	plastid stroma	26.13 misc.acid and other phosphatases	C	591	530		22		2	ABCD	8	8	8	8.95391e-05	-4.04799	0.00011549	-3.93746	5	-4.03429
	AT3G03710.1	3'-5' exoribonuclease (RIF10 also named RNR1)	plastid stroma	27.1.19 RNA.processing.ribonucleases	C	922	874		40		3	ABCD	103	103	103	0.000699076	-3.15548	0.000817812	-3.08735	3	-3.25805
	AT3G04550.1	expressed protein	plastid stroma	35.2 not assigned.unknown	C	449	388		19		3	ABCD	12	12	12	0.000183463	-3.73645	0.000200588	-3.6977	4
	AT3G05350.1	aminopeptidase (M24) (APP2)	plastid stroma	29.5 protein.degradation	_	548	546		23		3	ABCD	58	58	58	0.000630136	-3.20057	0.000800897	-3.09642	3	-3.98058
	AT3G08740.1	elongation factor P (EF-P)	plastid stroma	29.2.4 protein.synthesis.elongation	C	236	186		10		3	ABCD	111	111	111	0.00354005	-2.45099	0.00352533	-2.4528	2
	AT3G10670.1	AtNAP7 - ABC proteins - plastidic SufC-like - Fe-S cluster maintenance	plastid stroma	14 S-assimilation	C	338	272		15		3	ABCD	12	12	12	0.000261704	-3.58219	0.000254078	-3.59503	4
	AT3G12780.1	phosphoglycerate kinase-1 (PGK-1)	plastid stroma	1.3.3 PS.calvin cyle.phosphoglycerate kinase; 4.1 glycolysis.phosphoglycerate kinase	C	481	406		27	AT1G56190.1 (9);	3	ABCD	1214	689	1137.23	0.0166159	-1.77948	0.0133771	-1.87364	1	-1.44496
	AT3G12930.1	Iojap-related	plastid stroma	35.2 not assigned.unknown	C	238	172		6		3	ABCD	8	8	8	0.000416278	-3.38062	0.000423463	-3.37318	4
	AT3G13470.1	Cpn60-beta-1	plastid stroma	29.6 protein.folding	C	596	547		35	AT5G56500.2 (1); AT1G55490.2 (16); AT1G55490.1 (16);	3	ABCD	440	11	100.038	0.00108486	-2.96462	0.000907762	-3.04203	3	-2.65004
	AT3G14930.1	uroporphyrinogen decarboxylase (UPD)	plastid stroma	19.7 tetrapyrrole synthesis.uroporphyrinogen decarboxylase	C	418	354		17		3	ABCD	37	37	37	0.000786677	-3.1042	0.00069124	-3.16037	3
	AT3G19480.1	D-3-phosphoglycerate dehydrogenase, putative / 3-PGDH	plastid stroma	13.1.5.1.1 amino acid metabolism.synthesis.serine-glycine-cysteine group.serine.phosphoglycerate dehydrogenase	C	588	550		28		3	ABCD	38	28	38	0.000490032	-3.30978	0.000431024	-3.3655	4
	AT3G20330.1	chloroplast aspartate transcarbamylase / ATCase (PYRB)	plastid stroma	23.1.1.2 nucleotide metabolism.synthesis.pyrimidine.aspartate transcarbamoylase	C	390	322		21		3	ABCD	21	21	21	0.000386868	-3.41244	0.000317597	-3.49812	4	-3.03146
	AT3G21110.1	PUR7 (purin 7); phosphoribosylaminoimidazolesuccinocarboxamide synthase	plastid stroma	23.1.2.7 nucleotide metabolism.synthesis.purine.SAICAR synthetase	C	411	358		21		3	ABCD	7	7	7	0.000115988	-3.93559	0.000105866	-3.97524	5
	AT3G22890.1	ATP sulfurylase (ATPS1)	plastid stroma	14.1 S-assimilation.APS	C	463	416		22	AT4G14680.1 (1); AT1G19920.1 (1);	3	ABCD	35	32	35	0.000636868	-3.19595	0.000505268	-3.29648	4	-4.06847
	AT3G22960.1	pyruvate kinase-1 (typically homotetramer)	plastid stroma	11.1.30 lipid metabolism.FA synthesis and FA elongation.pyruvate kinase	C	596	549		29		3	ABCD	70	70	70	0.000908617	-3.04162	0.000766613	-3.11542	3	-3.61087
	AT3G23940.1	dihydroxyacid dehydratase	plastid stroma	35.1 not assigned.no ontology	C	608	573		26		3	ABCD	33	33	33	0.000341632	-3.46644	0.000403104	-3.39458	4	-2.9298
	AT3G24430.1	hcf101 - 2Fe-2S assembly PSI (also NFU-1)	plastid stroma	29.8 protein assembly and cofactor ligation	C	532	468		21		3	ABCD	12	12	12	0.000153083	-3.81507	0.000181484	-3.74116	4
	AT3G26650.1	glyceraldehyde 3-phosphate dehydrogenase A-1 (GAPA-1)	plastid stroma	1.3.4 PS.calvin cyle.GAP	C	396	351		20	AT1G12900.1 (10);	3	ABCD	1535	463	1318.75	0.0222872	-1.65195	0.0209416	-1.67899	1	-1.78142
	AT3G26900.1	shikimate kinase family protein	plastid stroma	13.1.6.1.5 amino acid metabolism.synthesis.aromatic aa.chorismate.shikimate kinase	C	280	224		12		3	ABCD	8	8	8	0.000211856	-3.67396	0.000211731	-3.67421	4
	AT3G27740.1	carbamoyl phosphate synthetase small subunit	plastid stroma	13.1.2.3.11 amino acid metabolism.synthesis.glutamate family.arginine.carbamoyl-phosphate synthase; 23.1.1.1 nucleotide metabolism.synthesis.pyrimidine.carbamoyl phosphate synthetase	C	430	395		16		2	ABCD	13	13	13	0.000195229	-3.70945	0.000258048	-3.5883	4	-2.90681
	AT3G29320.1	starch phosphorylase-1	plastid stroma	2.2.2.2 major CHO metabolism.degradation.starch.starch phosphorylase	C	962	899		52		3	ABCD	221	219	221	0.00145825	-2.83617	0.00134979	-2.86973	3	-3.16956
	AT3G44620.1	protein phosphatase- Low molecular weight phosphotyrosine	plastid stroma	29.4.5 protein.postranslational modification.phosphatase	C	239	179		9		3	ABCD	29	29	29	0.000961045	-3.01726	0.00102337	-2.98997	3
	AT3G45140.1	lipoxygenase AtLOX2, plastid	plastid stroma	17.7.1.2 hormone metabolism.jasmonate.synthesis-degradation.lipoxygenase	C	896	840		50		3	ABCD	960	960	960	0.00677939	-2.16881	0.00609786	-2.21482	1	-2.12306
	AT3G47520.1	malate dehydrogenase [NAD], plastidic	plastid stroma	8.2.99 TCA / org. transformation.other organic acid transformaitons.misc	C	403	323		16		3	ABCD	151	143	151	0.00277315	-2.55703	0.00299732	-2.52327	2	-2.88256
	AT3G47650.1	bundle-sheath defective protein 2 (bsd2) (DnaJ domain)	plastid stroma	33.99 development.unspecified	C	136	80		3		2	ABCD	7	7	7	0.000519047	-3.28479	0.00074106	-3.13015	3
	AT3G48420.1	haloacid dehalogenase-like hydrolase-2	plastid stroma	35.1 not assigned.no ontology	C	319	254		16		3	ABCD	61	61	61	0.00142461	-2.84631	0.00121084	-2.91691	3	-2.60096
	AT3G48560.1	acetolactate synthase	plastid stroma	13.1.4.1 amino acid metabolism.synthesis.branched chain group.common	C	670	615		24		2	ABCD	15	15	15	0.000144682	-3.83959	0.000198498	-3.70224	4
	AT3G48730.1	glutamate-1-semialdehyde 2,1-aminomutase 2 (GSA 2)	plastid stroma	19.3 tetrapyrrole synthesis.GSA	C	472	449		18	AT5G63570.1 (3);	3	ABCD	134	51	90.1944	0.0011916	-2.92387	0.00159142	-2.79822	3	-3.18821
	AT3G48870.1	ClpC2 (also named HSP93-III)	plastid stroma	29.5.5 protein.degradation.serine protease; 29.6 protein.folding	C	952	907		52	AT5G50920.1 (1);	2	ABCD	182	8	11.023	7.2093e-05	-4.14211	6.73247e-05	-4.17183	5	-2.79021
	AT3G49680.1	branched-chain-amino-acid transaminase (ATBCAT-3)	plastid stroma	13.1.4.1 amino acid metabolism.synthesis.branched chain group.common	C	413	353		18	AT5G65780.1 (2);	3	ABCD	30	20	28.1081	0.000472341	-3.32574	0.000495947	-3.30456	4
	AT3G52180.1	protein tyrosine phosphatase, DSP4 (SEX4)	plastid stroma	2.2.2.2 major CHO metabolism.degradation.starch.starch phosphorylase	C	379	325		21		3	ABCD	50	50	50	0.000912611	-3.03971	0.000756183	-3.12137	3
	AT3G52380.1	RNA-binding protein cp33	plastid stroma	27.4 RNA.RNA binding	C	329	260		11		3	ABCD	68	68	68	0.00155144	-2.80927	0.00196333	-2.70701	2
	AT3G52750.1	FtsZ2.2 plastid division - tubulin motifs	plastid stroma	31.2.5 cell.division.plastid	_	473	423		17		3	ABCD	17	13	17	0.000238401	-3.62269	0.000317597	-3.49812	4
	AT3G52960.1	Peroxiredoxin IIE (PrxII E)	plastid stroma	21.5 redox.periredoxins	C	234	164		10		3	ABCD	201	201	201	0.00727028	-2.13845	0.0063837	-2.19493	1	-3.61087
	AT3G53460.1	RNA binding protein CP29 A' (RNP29A')	plastid stroma	27.4 RNA.RNA binding	C	342	277		15		3	ABCD	22	21	22	0.000471131	-3.32686	0.000465809	-3.33179	4
	AT3G53580.1	diaminopimelate epimerase family protein	plastid stroma	13.1.3.5.4 amino acid metabolism.synthesis.aspartate family.lysine.diaminopimelate epimerase	C	362	311		17		3	ABCD	30	30	30	0.000572216	-3.24244	0.000560465	-3.25145	4
	AT3G53900.1	uracil phosphoribosyltransferase, putative / UMP pyrophosphorylase, putative / UPRTase,	plastid stroma	23.3.1.3 nucleotide metabolism.salvage.phosphoribosyltransferases.upp	C	231	190		14		3	ABCD	86	86	86	0.00386477	-2.41288	0.00195095	-2.70975	2
	AT3G54050.1	fructose-bisphosphatase (FBPA)	plastid stroma	1.3.7 PS.calvin cyle.FBPase	C	417	360		16		3	ABCD	186	186	186	0.00313451	-2.50383	0.00369206	-2.43273	2	-2.34451
	AT3G54640.1	tryptophan synthase, alpha subunit (TSA1)	plastid stroma	13.1.6.5.5 amino acid metabolism.synthesis.aromatic aa.tryptophan.tryptophan synthase	C	312	273		11		3	ABCD	34	34	34	0.00073878	-3.13148	0.000981663	-3.00804	3	-3.3065
	AT3G54660.1	gluthatione reductase,	plastid stroma	21.2.2 redox.ascorbate and glutathione.glutathione	C	565	492		23		3	ABCD	34	34	34	0.000409933	-3.38729	0.000469491	-3.32837	4	-3.78654
	AT3G55010.1	phosphoribosylformylglycinamidine cyclo-ligase, chloroplast / phosphoribosyl-aminoimidazole synthetase / AIR synthase (PUR5)	plastid stroma	23.1.2.5 nucleotide metabolism.synthesis.purine.AIR synthase	C	389	341		17		2	ABCD	15	15	15	0.000260937	-3.58346	0.000280233	-3.55248	4
	AT3G55040.1	gluthatione Transferase Lamda -2 (GSTL2) - chloroplast spinach	plastid stroma	26.9 misc.glutathione S transferases	C	292	236		13		3	ABCD	41	41	41	0.00103055	-2.98693	0.00100165	-2.99928	3	-2.85325
	AT3G55800.1	sedoheptulose-bisphosphatase (SBPase)	plastid stroma	1.3.9 PS.calvin cyle.seduheptulose bisphosphatase	C	393	334		19		3	ABCD	496	496	496	0.00880915	-2.05507	0.00829095	-2.0814	1	-1.8489
	AT3G56090.1	Ferritin-3	plastid stroma	15.2 metal handling.binding, chelation and storage	C	259	211		10		3	ABCD	8	5	8	0.000224909	-3.64799	0.000254078	-3.59503	4
	AT3G56910.1	PSRP-5 associates with 50S	plastid stroma	29.2.1.99 protein.synthesis.chloroplast/mito.unknown	C	148	84		2		3	ABCD	4	4	4	0.000282475	-3.54902	0.000635194	-3.19709	3
	AT3G57560.1	aspartate/glutamate/uridylate kinase	plastid stroma	13.1.2.3.2 amino acid metabolism.synthesis.glutamate family.arginine.acetylglutamate kinase; 23.4.99 nucleotide metabolism.phosphotransfer and pyrophosphatases.misc	C	347	298		13		3	ABCD	18	18	18	0.000358307	-3.44574	0.00043975	-3.35679	4
	AT3G57610.1	adenylosuccinate synthetase (ADSS)	plastid stroma	23.1.2.20 nucleotide metabolism.synthesis.purine.adenyosuccinate synthase	C	490	455		28		3	ABCD	28	28	28	0.000365044	-3.43765	0.000317597	-3.49812	4	-4.23811
	AT3G58610.1	ketol-acid reductoisomerase	plastid stroma	13.1.4.1 amino acid metabolism.synthesis.branched chain group.common	C	591	521		23		3	ABCD	102	102	102	0.00132689	-2.87717	0.00140847	-2.85125	3	-2.32839
	AT3G59870.1	expressed protein	plastid stroma	35.2 not assigned.unknown	C	288	221		14		3	ABCD	71	50	71	0.00239301	-2.62106	0.00161067	-2.79299	3
	AT3G59980.1	t-RNA binding protein	plastid stroma	29.2.4 protein.synthesis.initiation	C	273	188		10		2	ABCD	13	13	13	0.000410189	-3.38702	0.000412876	-3.38418	4
	AT3G60750.1	transketolase-1 (TKL-1)	plastid stroma	1.3.8 PS.calvin cyle.transketolase; 7.2.1 OPP.non-reductive PP.transketolase	C	741	676		30		3	ABCD	1337	1281	1337	0.0117323	-1.93062	0.0141542	-1.84911	1	-1.37685
	AT3G61080.1	ribulosamine/erythrulosamine3-kinase	plastid stroma	29.4.1 protein.postranslational modification.kinase	C	326	298		11		1	AB	1	1	1	2.77195e-05	-4.55721	2.88725e-05	-4.53952	6
	AT3G62030.1	peptidylprolyl isomerase ROC4	plastid stroma	29.6 protein.folding	C	260	183		11		3	ABCD	490	490	490	0.0158834	-1.79906	0.0141475	-1.84932	1	-1.13801
	AT3G62410.1	CP12 domain-containing protein	plastid stroma	1.3 PS.calvin cyle	C	131	107		4		2	ABCD	8	8	8	0.000443512	-3.35309	0.000635194	-3.19709	3
	AT3G63140.1	Rap41 or CSP41A	plastid stroma	27 RNA	C	406	334		21		3	ABCD	148	148	148	0.00262854	-2.58029	0.0022383	-2.65008	2	-2.23463
	AT3G63170.1	expressed protein	plastid stroma	35.2 not assigned.unknown	C	279	206		13		3	ABCD	64	64	64	0.00185193	-2.73238	0.00156355	-2.80589	3
	AT3G63190.1	Putative ribosome recycling factor	plastid stroma	29.2.9* protein.synthesis.ribosome recycling	C	275	257		16		3	ABCD	94	94	94	0.00369275	-2.43265	0.00186588	-2.72912	2
	AT4G00490.1	beta-amylase 2 (BAM2 or BMY9)	plastid stroma	2.2.2.1 major CHO metabolism.degradation.starch.starch cleavage	C	553	498		25		3	ABCD	52	52	52	0.000619402	-3.20803	0.000660602	-3.18006	3
	AT4G00620.1	tetrahydrofolate dehydrogenase/cyclohydrolase; Methenyltetrahydrofolate cyclohydrolase	plastid stroma	25.5 C1-metabolism.Methylenetetrahydrofolate dehydrogenase & Methenyltetrahydrofolate cyclohydrolase	C	360	300		17		1	AB	1	1	1	2.30816e-05	-4.63673	1.86822e-05	-4.72857	6
	AT4G01900.1	PII nitrogen sensing protein GLB I	plastid stroma	30.1 signalling.in sugar and nutrient physiology	C	196	135		10		3	ABCD	7	7	7	0.000307584	-3.51204	0.000222318	-3.65303	4
	AT4G04350.1	Leu-tRNA synthase (EMB2369 (EMBRYO DEFECTIVE 2369)	plastid stroma	29.1.4 protein.aa activation. leucine-tRNA ligase	C	973	917		48		3	ABCD	61	61	61	0.000394602	-3.40384	0.000403613	-3.39404	4
	AT4G09020.1	isoamylase 3 (ISA3)	plastid stroma	2.1.2.4 major CHO metabolism.synthesis.starch.debranching	C	764	694		37		3	ABCD	46	46	46	0.000393185	-3.4054	0.00039485	-3.40357	4	-3.4217
	AT4G09040.1	RNA recognition motif (RRM) protein	plastid stroma	27.4 RNA.RNA binding	C	304	217		10		3	ABCD	35	35	35	0.000956769	-3.01919	0.00111159	-2.95406	3
	AT4G15530.1	pyruvate phosphate dikinase (PPDK) spluce form 1- plastid	plastid stroma	4.4 glycolysis.PPFK	_	956	936		52		3	ABCD	81	81	81	0.000513343	-3.28959	0.000494718	-3.30564	4	-3.18593
	AT4G16390.1	RNA-binding protein P67; PPR protein	plastid stroma	27.4 RNA.RNA binding	C	688	683		36		3	ABCD	21	21	21	0.000182388	-3.739	0.000185265	-3.73221	4
	AT4G17560.1	50S ribosomal protein L19	plastid stroma	29.2.1.1 protein.synthesis.chloroplast/mito.plastid	C	225	154		8		3	ABCD	29	22	29	0.00111706	-2.95192	0.00115129	-2.93882	3
	AT4G18440.1	adenylosuccinate lyase	plastid stroma	23.1.2.8 nucleotide metabolism.synthesis.purine.SAICAR lyase	C	536	472		27	AT1G36280.1 (1);	3	ABCD	64	60	64	0.000804335	-3.09456	0.000752822	-3.12331	3	-2.80634
	AT4G18480.1	Mg-protoporphyrin IX chelatase- CHLI-1 (cs, ch42, non-gun phenotype)	plastid stroma	19.1 tetrapyrrole synthesis.magnesium chelatase	C	424	364		19	AT5G45930.1 (1);	3	ABCD	82	55	64.6491	0.00105356	-2.97734	0.00108065	-2.96631	3	-3.67912
	AT4G18810.1	similar to UV-B and ozone similarly regulated protein 1 UOS1 (Pisum sativum)	plastid stroma	20.2.99 stress.abiotic.unspecified; 30.11 signalling.light	C	596	526		32		3	ABCD	23	23	23	0.000259383	-3.58606	0.000228273	-3.64155	4
	AT4G20360.1	elongation factor Tu (EF-Tu-1), plastid	plastid stroma	29.2.4 protein.synthesis.elongation	C	476	409		22		3	ABCD	554	554	554	0.00803499	-2.09501	0.00799767	-2.09704	1	-1.98519
	AT4G20850.1	subtilase family protein, Tripeptidyl-peptidase (TTP2)	plastid stroma	29.5.1 protein.degradation.subtilases	C	1380	1302		73		3	ABCD	159	159	159	0.000724411	-3.14002	0.000691752	-3.16005	3
	AT4G21210.1	expressed protein - DUF299 domain	plastid stroma	35.2 not assigned.unknown	C	403	317		18		3	ABCD	26	26	26	0.000486534	-3.31289	0.000458751	-3.33842	4
	AT4G21445.1	expressed protein	plastid stroma	35.2 not assigned.unknown	C	154	101		5		2	ABCD	6	6	6	0.000352394	-3.45297	0.000381116	-3.41894	4	-2.60891
	AT4G21860.1	methionine sulfoxide reductase type B - 2 (MSRB2)	plastid stroma	29.11* protein.methione sulfoxide reductases	C	202	139		9		3	ABCD	5	5	5	0.00021338	-3.67085	0.000176443	-3.7534	5	-2.82868
	AT4G23100.1	gamma-glutamylcysteine synthetase (GSH1)	plastid stroma	21.2.2 redox.ascorbate and glutathione.glutathione	C	522	449		20		2	ABCD	36	36	36	0.000475614	-3.32275	0.000571675	-3.24285	3	-3.0361
	AT4G24280.1	cpHSP70-1 (DnaK homologue)	plastid stroma	29.6 protein.folding	C	718	626		30		3	ABCD	257	116	257	0.00243923	-2.61275	0.00272075	-2.56531	2	-2.13925
	AT4G24620.1	glucose-6-phosphate isomerase	plastid stroma	4.3 glycolysis.G6PIsomerase	C	613	565		40		3	ABCD	86	86	86	0.000902919	-3.04435	0.000682833	-3.16569	3	-3.05006
	AT4G24770.1	RNA binding protein CP31	plastid stroma	27.4 RNA.RNA binding	C	329	236		10		3	ABCD	97	97	97	0.0023582	-2.62742	0.00308069	-2.51135	2	-2.15708
	AT4G24830.1	argininosuccinate synthase	plastid stroma	13.1.2.3.22 amino acid metabolism.synthesis.glutamate family.arginine.arginosuccinate synthase	C	494	421		27		3	ABCD	38	38	38	0.000535427	-3.2713	0.000446988	-3.3497	4
	AT4G25050.1	acyl carrier protein, plastid	plastid stroma	11.1.12 lipid metabolism.FA synthesis and FA elongation.ACP protein	C	137	89		4		3	ABCD	31	31	31	0.00206619	-2.68483	0.00246138	-2.60882	2
	AT4G25100.1	FE-SOD -1 (FSD1)	plastid stroma	21.6 redox.dismutases and catalases	_	212	204		7		3	ABCD	30	30	30	0.000872348	-3.05931	0.00136113	-2.8661	3	-2.6805
	AT4G25130.1	methionine sulfoxide reductase type A 4 (MSRA4)	plastid stroma	29.11* protein.methione sulfoxide reductases	C	258	190		8		3	ABCD	42	42	42	0.00136892	-2.86362	0.00166738	-2.77796	3
	AT4G26300.1	Arg-tRNA synthetase	plastid stroma	29.1.19 protein.aa activation.arginine-tRNA ligase	_	642	591		38		3	ABCD	27	27	27	0.000271004	-3.56702	0.000225661	-3.64654	4
	AT4G26900.1	imidazole glycerol phosphate synthase hisHF, chloroplast / IGP synthase / ImGPP synthase / IGPS,	plastid stroma	35.1 not assigned.no ontology	C	592	537		37		3	ABCD	44	44	44	0.0005601	-3.25173	0.000377683	-3.42287	4
	AT4G28706.1	pfkB-type carbohydrate kinase family protein	plastid stroma	3.5 minor CHO metabolism.others	C	401	371		15		3	ABCD	18	18	18	0.000342229	-3.46568	0.000381116	-3.41894	4
	AT4G29060.1	PSRP-7 - homologue of C. reinhardtii PETS	plastid stroma	29.2.1.99 protein.synthesis.chloroplast/mito.unknown	C	953	873		47		3	ABCD	243	243	243	0.00167613	-2.77569	0.00164204	-2.78462	3
	AT4G29670.1	thioredoxin family protein	plastid stroma	21.1 redox.thioredoxin	C	235	153		9		2	ABCD	10	10	10	0.00038771	-3.41149	0.000352886	-3.45237	4
	AT4G29840.1	threonine synthase, chloroplast - MTO2 (METHIONINE OVER-ACCUMULATOR)	plastid stroma	13.1.3.2.1 amino acid metabolism.synthesis.aspartate family.threonine.threonine synthase	C	526	488		23		2	ABCD	27	27	27	0.000328203	-3.48386	0.000372831	-3.42849	4
	AT4G30690.1	translation initiation factor 3 (IF-3) family protein	plastid stroma	29.2.3 protein.synthesis.initiation	C	281	267		16		1	AB	2	2	2	4.44342e-05	-4.35228	3.96996e-05	-4.40121	6
	AT4G30720.1	expressed protein - domain Pyridine nucleotide-disulphide oxidoreductase (homologue Synechocystis sp.PIR2:S76076 )	plastid stroma	35.2 not assigned.unknown	C	749	667		42		2	ABCD	12	12	12	0.000106722	-3.97175	9.0742e-05	-4.04219	5
	AT4G31530.1	expressed protein - dehydrogenase domain	plastid stroma	35.2 not assigned.unknown	C	324	268		15		2	ABCD	11	11	11	0.000243476	-3.61354	0.000232904	-3.63282	4
	AT4G31990.1	aspartate aminotransferase, chloroplast (transaminase A/AAT1/Asp5	plastid stroma	13.1.1.2.1 amino acid metabolism.synthesis.central amino acid metabolism.aspartate.aspartate aminotransferase	C	453	412		29		3	ABCD	191	189	191	0.00275001	-2.56067	0.00209176	-2.67949	2	-2.5068
	AT4G33680.1	aminotransferase, classes I and II - AGD2 (ABERRANT GROWTH AND DEATH 2)	plastid stroma	13.1.3.5.3 amino acid metabolism.synthesis.aspartate family.lysine.LL-diaminopimelic acid aminotransferase	C	461	425		21		3	ABCD	72	72	72	0.00100495	-2.99786	0.0010889	-2.96301	3	-3.3279
	AT4G34090.1	expressed protein	plastid stroma	35.2 not assigned.unknown	C	330	295		15		3	ABCD	37	37	37	0.00074401	-3.12842	0.000783406	-3.10601	3	-2.1455
	AT4G34120.1	CBS domain-containing protein - LEJ1 (LOSS OF THE TIMING OF ET AND JA BIOSYNTHESIS 1)	plastid stroma	35.1 not assigned.no ontology	C	238	167		10		3	ABCD	40	40	40	0.00173196	-2.76146	0.00127039	-2.89606	3
	AT4G34730.1	ribosome-binding factor A family protein	plastid stroma	29.2.7* protein.synthesis.ribosome biogenesis	C	215	163		8		3	ABCD	8	8	8	0.00029114	-3.5359	0.000317597	-3.49812	4
	AT4G36810.1	geranylgeranyl pyrophosphate synthase (GGPS1) / GGPP synthetase / farnesyltranstransferase	plastid stroma	16.1.1.10 secondary metabolism.isoprenoids.mevalonate pathway.geranylgeranyl pyrophosphate synthase	C	371	315		9		3	ABCD	19	19	19	0.000357801	-3.44636	0.000670482	-3.17361	3
	AT4G36910.1	CBS domain-containing protein - LEJ2 (LOSS OF THE TIMING OF ET AND JA BIOSYNTHESIS 2)	plastid stroma	35.1 not assigned.no ontology	C	236	165		10		3	ABCD	9	9	9	0.000323562	-3.49004	0.000285837	-3.54388	4
	AT4G38460.1	geranylgeranyl pyrophosphate synthase, putative / GGPP synthetase, putative / farnesyltranstransferase	plastid stroma	16.1.1.10 secondary metabolism.isoprenoids.mevalonate pathway.geranylgeranyl pyrophosphate synthase	C	326	293		15		3	ABCD	26	26	26	0.000526386	-3.2787	0.000550501	-3.25924	4
	AT4G39040.1	RNA binding protein - CRS1/YhbY domain	plastid stroma	27.4 RNA.RNA binding	C	296	231		7		1	AB	2	2	2	6.89764e-05	-4.1613	9.0742e-05	-4.04219	5
	AT4G39970.1	haloacid dehalogenase-like hydrolase-3	plastid stroma	3.5 minor CHO metabolism.others	C	316	270		16		3	ABCD	30	30	30	0.000659108	-3.18104	0.000595494	-3.22512	3	-2.85325
	AT5G01600.1	Ferritin-1	plastid stroma	15.2 metal handling.binding, chelation and storage	C	255	208		9		3	ABCD	28	26	28	0.000798534	-3.09771	0.000988079	-3.00521	3
	AT5G03650.1	starch branching enzyme class II (SBEII)	plastid stroma	2.1.2.3 major CHO metabolism.synthesis.starch.starch branching	_	716	699		36		2	ABCD	32	27	32	0.000271564	-3.56613	0.000282308	-3.54928	4	-3.13646
	AT5G03940.1	cpSRP54	plastid stroma	29.3.3 protein.targeting.chloroplast	C	564	490		25		3	ABCD	14	14	14	0.000169485	-3.77087	0.000177854	-3.74994	4
	AT5G04140.1	ferredoxin-dependent glutamate synthase/glu1/Fd-GOGAT 1	plastid stroma	12.2.1 N-metabolism.ammonia metabolism.glutamate synthase	C	1622	1560		84		3	ABCD	1202	1171	1202	0.00457066	-2.34002	0.00454466	-2.3425	2	-2.77522
	AT5G04590.1	sulphite reductase	plastid stroma	14.3 S-assimilation.sulfite redox	C	642	636		26		3	ABCD	101	101	101	0.0010312	-2.98666	0.00123374	-2.90878	3
	AT5G04740.1	ACT domain-containing protein	plastid stroma	13 amino acid metabolism	C	301	269		14		3	ABCD	27	27	27	0.000595402	-3.22519	0.000612508	-3.21289	3
	AT5G06290.1	2-Cys Peroxiredoxin B (Prx B)	plastid stroma	21.5 redox.periredoxins	C	273	183		12	AT3G11630.1 (4);	3	ABCD	350	72	152.386	0.0049396	-2.30631	0.0040331	-2.39436	2	-1.55576
	AT5G08280.1	hydroxymethylbilane synthase (HEMC)	plastid stroma	19.5 tetrapyrrole synthesis.porphobilinogen deaminase	C	382	296		20		3	ABCD	145	145	145	0.00290586	-2.53672	0.00230258	-2.63779	2	-3.88293
	AT5G08410.1	ferredoxin-thioredoxin reductase (FTRAv2)	plastid stroma	21.1 redox.thioredoxin	C	184	113		7		3	ABCD	18	18	18	0.00108955	-2.96275	0.000816678	-3.08795	3
	AT5G08650.1	Elongation factor Tu with GTP-binding domain LepA, putative	plastid stroma	29.2.4 protein.synthesis.elongation	C	681	630		33		3	ABCD	11	11	11	0.000103574	-3.98475	0.000105866	-3.97524	5
	AT5G12040.1	carbon-nitrogen hydrolase family protein, similar to Nit protein 2	plastid stroma	35.1 not assigned.no ontology	C	369	309		14		3	ABCD	32	32	32	0.000836225	-3.07768	0.000725936	-3.1391	3
	AT5G13030.1	expressed protein	plastid stroma	35.2 not assigned.unknown	C	633	567		36		3	ABCD	41	41	41	0.000428943	-3.3676	0.000361708	-3.44164	4
	AT5G13650.1	elongation factor protein, typeA/bipA like	plastid stroma	29.2.4 protein.synthesis.elongation	C	675	618		30		3	ABCD	73	73	73	0.000709891	-3.14881	0.000772819	-3.11192	3	-3.49049
	AT5G14200.1	3-isopropylmalate dehydrogenase-2, chloroplast	plastid stroma	13.1.4.4.3 amino acid metabolism.synthesis.branched chain group.leucine specific.3-isopropylmalate dehydrogenase	_	409	373		17	AT1G31180.1 (2); AT1G80560.1 (2);	3	ABCD	53	7	13.1923	0.000209803	-3.67819	0.000246461	-3.60825	4	-3.6008
	AT5G14740.1	beta carbonic anhydrase 2 (CA2) - gene model with cTP	plastid stroma	8.3 TCA / org. transformation.carbonic anhydrases	_	331	260		14		2	ABCD	156	5	156	0.00355918	-2.44865	0.00353894	-2.45113	2
	AT5G14910.1	expressed protein - heavy metal binding domain - also in CN-PAGE -stroma	plastid stroma	15.2 metal handling.binding, chelation and storage	C	178	140		5		3	ABCD	22	22	22	0.00126702	-2.89722	0.00139743	-2.85467	3	-3.85248
	AT5G15450.1	ClpB3 -HSP100 family	plastid stroma	29.6 protein.folding	C	968	901		53		3	ABCD	101	101	101	0.000687863	-3.1625	0.000605232	-3.21808	3	-3.46975
	AT5G16400.1	thioredoxin f2 (Trx F2)	plastid stroma	21.1 redox.thioredoxin	C	185	118		5		2	ABCD	7	4	7	0.000456305	-3.34074	0.000444636	-3.352	4
	AT5G16710.1	dehydroascorbate reductase-2 (DHAR-2), plastid	plastid stroma	21.2.1 redox.ascorbate and glutathione.ascorbate	C	258	216		16		3	ABCD	85	85	85	0.00233434	-2.63184	0.00168723	-2.77282	3	-2.69904
	AT5G16715.1	Val-tRNA synthetase (ValRS-2)- EMB2247 (EMBRYO DEFECTIVE 2247)	plastid stroma	29.1.9 protein.aa activation. valine-tRNA ligase	C	970	915		48		3	ABCD	73	73	73	0.000473261	-3.3249	0.000483012	-3.31604	4
	AT5G17530.1	phosphoglucosamine mutase	plastid stroma	4.2 glycolysis.PGM	M	581	514		23		3	ABCD	41	41	41	0.000473173	-3.32498	0.000566151	-3.24707	3
	AT5G17560.1	BolA-like family protein	plastid stroma	35.1 not assigned.no ontology	C	177	127		7		3	ABCD	14	14	14	0.000653918	-3.18448	0.000635194	-3.19709	3
	AT5G17710.1	GrpE-1 (EMB1241 - EMBRYO DEFECTIVE 1241); adenyl-nucleotide exchange factor	plastid stroma	29.6 protein.folding	C	324	260		15		3	ABCD	47	47	47	0.0012282	-2.91073	0.000995137	-3.00212	3	-2.89538
	AT5G17990.1	anthranilate phosphoribosyltransferase - TRP1 (TRYPTOPHAN BIOSYNTHESIS 1)	plastid stroma	13.1.6.5.2 amino acid metabolism.synthesis.aromatic aa.tryptophan.anthranilate phosphoribosyltransferase	C	444	381		16		3	ABCD	53	53	53	0.000913937	-3.03908	0.00105204	-2.97797	3
	AT5G19220.1	ADP-glucose pyrophosphorylase (ADG2) (APL1)	plastid stroma	2.1.2.1 major CHO metabolism.synthesis.starch.AGPase	C	522	468		27		3	ABCD	134	134	134	0.00169847	-2.76994	0.00157622	-2.80238	3	-4.36818
	AT5G20720.1	Cpn21 (also Cpn20)	plastid stroma	29.6 protein.folding	C	253	203		13		3	ABCD	252	252	252	0.00736382	-2.1329	0.0061565	-2.21067	1	-1.56389
	AT5G22510.1	alkaline/neutral invertase - Amylo-alpha-1,6-glucosidase	plastid stroma	2.2.1.3.1 major CHO metabolism.degradation.sucrose.invertases.neutral	C	617	572		36		3	ABCD	21	21	21	0.000217782	-3.66198	0.000185265	-3.73221	4
	AT5G23440.1	ferredoxin-thioredoxin reductase -variable subunit (subunit A) (FTRv2)	plastid stroma	21.1 redox.thioredoxin	C	182	101		6		1	AB	1	1	1	5.87324e-05	-4.23112	5.29328e-05	-4.27627	6
	AT5G24300.1	starch synthase 1 (SS1)	plastid stroma	2.1.2.2 major CHO metabolism.synthesis.starch.starch synthase	C	652	603		32		3	ABCD	60	60	60	0.000590246	-3.22897	0.000595494	-3.22512	3	-3.20947
	AT5G24400.1	glucosamine/galactosamine-6-phosphate isomerase - EMB2024 (EMBRYO DEFECTIVE 2024)	plastid stroma	7.1.2 OPP.oxidative PP.6-phosphogluconolactonase	C	325	257		15		3	ABCD	13	13	13	0.000300061	-3.52279	0.000275251	-3.56027	4
	AT5G24490.1	PSRP-1 associates with 30S	plastid stroma	29.2.1.99 protein.synthesis.chloroplast/mito.unknown	C	308	282		10		3	ABCD	10	10	10	0.000210353	-3.67705	0.000317597	-3.49812	4
	AT5G26570.1	phosphoglucan water dikinase (PWD)	plastid stroma	2.2.2.3 major CHO metabolism.degradation.starch.glucan water dikinase	C	1196	1145		63		3	ABCD	141	141	141	0.000730487	-3.13639	0.000710812	-3.14825	3	-3.68383
	AT5G26742.1	DEAD box RNA helicase (RH3) - mRNA etiolated seedling	plastid stroma	27.5* RNA. DEAD/DEAH BOX helicase	C	747	687		36		3	ABCD	79	79	79	0.000685125	-3.16423	0.000696949	-3.1568	3	-3.55648
	AT5G28500.1	expressed protein	plastid stroma	35.2 not assigned.unknown	C	434	383		17		3	ABCD	14	14	14	0.000216834	-3.66387	0.00026155	-3.58244	4
	AT5G35630.1	glutamate-ammonia ligase (GS2), chloroplast	plastid stroma	12.2.2 N-metabolism.ammonia metabolism.glutamine synthase	C	430	385		16		3	ABCD	435	435	435	0.00670235	-2.17377	0.00863467	-2.06375	1	-0.817256
	AT5G35790.1	glucose-6-phosphate 1-dehydrogenase	plastid stroma	7.1.1 OPP.oxidative PP.G6PD	C	576	526		33		3	ABCD	33	33	33	0.000372158	-3.42927	0.000317597	-3.49812	4
	AT5G35970.1	Deadbox DNA helicase-related	plastid stroma	28.5* DNA. DEAD BOX helicase	C	961	913		44		3	ABCD	79	79	79	0.000513281	-3.28964	0.000570231	-3.24395	3
	AT5G36700.1	2-phosphoglycolate phosphatase-1 (PGP-1)	plastid stroma	1.2.1 PS.photorespiration.phosphoglycolate phosphatase	C	362	300		16	AT5G36790.1 (10);	3	ABCD	156	156	156	0.00308462	-2.5108	0.00309657	-2.50912	2	-2.26126
	AT5G36880.1	acetyl-CoA synthetase (acetate-CoA ligase)	plastid stroma	11.1.8 lipid metabolism.FA synthesis and FA elongation.acyl coa ligase	C	693	659		31		3	ABCD	39	39	39	0.000351057	-3.45462	0.000399557	-3.39842	4	-3.57755
	AT5G38410.1	Rubisco small subunit 3b (RBCS-3B)	plastid stroma	1.3.2 PS.calvin cyle.rubisco small subunit	C	181	127		11	AT5G38420.1 (34); AT1G67090.1 (1); AT5G38430.1 (3);	3	ABCD	795	795	771.667	0.0360433	-1.44318	0.0222799	-1.65209	1	-0.693575
	AT5G38430.1	Rubisco small subunit 1b (RBCS-1b)	plastid stroma	1.3.2 PS.calvin cyle.rubisco small subunit	C	181	127		11	AT5G38420.1 (3); AT1G67090.1 (1); AT5G38410.2 (3); AT5G38410.1 (3);	3	ABCD	689	125	771.667	0.0360433	-1.44318	0.0222799	-1.65209	1	-0.693575
	AT5G42390.1	stromal processing peptidase (SPP)	plastid stroma	29.9* protein.processing	C	1265	1211		63		3	ABCD	67	67	67	0.000328193	-3.48387	0.000337762	-3.47139	4
	AT5G45170.1	lectin domain protein (CBBY-related)	plastid stroma	35.2 not assigned.unknown	C	372	305		18		3	ABCD	74	74	74	0.00143923	-2.84187	0.00130568	-2.88416	3
	AT5G46290.1	Ketoacyl-ACP Synthase I (Lipid Gene Database; Beisson)	plastid stroma	11.1.3 lipid metabolism.FA synthesis and FA elongation.ketoacyl ACP synthase	C	473	427		16		3	ABCD	37	37	37	0.000514011	-3.28903	0.000734443	-3.13404	3
	AT5G47840.1	adenylate kinase or ATP-AMP transphosphorylase	plastid stroma	23.4.1 nucleotide metabolism.phosphotransfer and pyrophosphatases.adenylate kinase	C	283	226		15		3	ABCD	38	38	38	0.000997411	-3.00113	0.000804579	-3.09443	3	-2.6962
	AT5G48220.1	indole-3-glycerol phosphate synthase (IGPS)	plastid stroma	13.1.6.5.4 amino acid metabolism.synthesis.aromatic aa.tryptophan.indole-3-glycerol phosphate synthase	C	379	326		21		3	ABCD	38	38	38	0.000691456	-3.16024	0.000574699	-3.24056	3	-3.67912
	AT5G48300.1	ADP-glucose pyrophosphorylase - small subunit 1 (APS1)	plastid stroma	2.1.2.1 major CHO metabolism.synthesis.starch.AGPase	C	520	450		28		3	ABCD	192	192	192	0.00253097	-2.59671	0.00217781	-2.66198	2
	AT5G48960.1	similarity to 5'-nucleotidase	plastid stroma	23.2 nucleotide metabolism.degradation	C	642	568		28		3	ABCD	42	42	42	0.000438631	-3.3579	0.000476395	-3.32203	4	-4.16237
	AT5G49030.1	Ile-tRNA synthetase class II - OVA2 (OVULE ABORTION 2)	plastid stroma	29.1.5 protein.aa activation.isoleucine-tRNA ligase	C	1093	1007		58		3	ABCD	98	98	98	0.000577866	-3.23817	0.000536629	-3.27033	4
	AT5G49910.1	cpHSP70-2 (Dnak homologue)	plastid stroma	29.6 protein.folding	C	718	626		30		3	ABCD	212	71	212	0.00201212	-2.69635	0.00224435	-2.64891	2	-3.49467
	AT5G49940.1	CnfU-V - 2Fe-2S assembly PSI & Fd (also NFU-2)	plastid stroma	29.8.1* protein assembly and cofactor ligation. Fe-S assembly	C	235	219		6		2	ABCD	3	3	3	8.12598e-05	-4.09012	0.000158798	-3.79915	5
	AT5G50250.1	31 kDa ribonucleoprotein (AtRBP33)	plastid stroma	27.4 RNA.RNA binding	C	289	218		9		3	ABCD	15	15	15	0.000419715	-3.37705	0.000529328	-3.27627	4
	AT5G51070.1	ClpD (Erd1)	plastid stroma	29.5.5 protein.degradation.serine protease	C	945	856		44		3	ABCD	72	56	72	0.000498951	-3.30194	0.000519704	-3.28424	4
	AT5G51100.1	iron superoxide dismutase	plastid stroma	21.6 redox.dismutases and catalases	C	305	259		9		3	ABCD	25	25	25	0.000572584	-3.24216	0.000882214	-3.05443	3
	AT5G51110.1	expressed protein	plastid stroma	35.2 not assigned.unknown	C	220	170		8		3	ABCD	18	18	18	0.000628091	-3.20198	0.000714593	-3.14594	3
	AT5G51820.1	plastid phosphoglucomutase (PGM1) (starch free mutant 1)	plastid stroma	4.2 glycolysis.PGM	C	623	571		33		3	ABCD	181	181	181	0.00188036	-2.72576	0.00174197	-2.75896	3	-2.87841
	AT5G52100.1	CRR1 - biogenesis/stabilization NDH complex	plastid stroma	29.8 protein assembly and cofactor ligation	C	298	273		12		2	ABCD	8	8	8	0.000202802	-3.69293	0.000211731	-3.67421	4
	AT5G52920.1	pyruvate kinase-2 (typically homotetramer)	plastid stroma	11.1.30 lipid metabolism.FA synthesis and FA elongation.pyruvate kinase	C	579	516		28		3	ABCD	14	14	14	0.000160945	-3.79332	0.000158798	-3.79915	5	-3.45361
	AT5G55220.1	Trigger Factor	plastid stroma	29.6 protein.folding	C	547	520		39		3	ABCD	62	62	62	0.000707273	-3.15041	0.000504898	-3.2968	4	-3.14337
	AT5G55280.1	plastid division protein FtsZ-1	plastid stroma	31.2.5 cell.division.plastid	C	433	343		17		2	ABCD	30	30	30	0.000518831	-3.28497	0.000560465	-3.25145	4
	AT5G56500.2	Cpn60-beta-3 - model .2 has higher score than model .1	plastid stroma	29.6 protein.folding	C	597	568		37	AT3G13470.1 (1); AT1G55490.2 (1); AT1G55490.1 (1);	2	ABCD	71	4	36.3774	0.000379911	-3.42032	0.000312252	-3.50549	4
	AT5G57850.1	aminotransferase class IV	plastid stroma	26.26.1 misc.aminotransferases.aminotransferase class IV family protein	C	373	316		15		3	ABCD	39	39	39	0.00073211	-3.13542	0.000825752	-3.08315	3
	AT5G57960.1	GTP-binding family protein	plastid stroma	30.5 signalling.G-proteins	C	540	494		30		2	ABCD	5	5	5	6.00402e-05	-4.22156	5.29328e-05	-4.27627	6
	AT5G58330.1	malate dehydrogenase [NADP]	plastid stroma	8.2.99 TCA / org. transformation.other organic acid transformaitons.misc	C	443	391		21		3	ABCD	111	111	111	0.00168401	-2.77365	0.00167873	-2.77502	3	-2.45312
	AT5G60600.1	GcpE protein (CLB4)	plastid stroma	16.1.1.6 secondary metabolism.isoprenoids.non-mevalonate pathway.HDS	C	741	703		41		3	ABCD	145	145	145	0.00122352	-2.91239	0.00112321	-2.94954	3	-3.15046
	AT5G61410.1	ribulose-5-phosphate-3-epimerase (RPE)	plastid stroma	1.3.11 PS.calvin cyle.RPE	C	281	236		8		3	ABCD	164	164	164	0.00412222	-2.38487	0.00651074	-2.18637	1	-2.37969
	AT5G62790.1	1-deoxy-D-xylulose 5-phosphate reductoisomerase (DXR)	plastid stroma	16.1.1.2 secondary metabolism.isoprenoids.non-mevalonate pathway.DXR	C	477	391		24		3	ABCD	39	39	39	0.00059168	-3.22791	0.000516095	-3.28727	4
	AT5G63310.1	NDPK2-stromal	plastid stroma	23.4.10 nucleotide metabolism.phosphotransfer and pyrophosphatases.nucleoside diphosphate kinase	C	231	169		9		3	ABCD	53	53	53	0.00186032	-2.73041	0.00187029	-2.72809	2	-2.99216
	AT5G63420.1	RNA-metabolising metallo-beta-lactamase	plastid stroma	23.2 nucleotide metabolism.degradation	C	911	841		49		3	ABCD	82	82	82	0.000578385	-3.23778	0.000531489	-3.27451	4
	AT5G63570.1	glutamate-1-semialdehyde 2,1-aminomutase 1 (GSA 1)	plastid stroma	19.3 tetrapyrrole synthesis.GSA	C	474	434		17	AT3G48730.1 (3);	3	ABCD	140	57	100.806	0.00137782	-2.86081	0.00188327	-2.72509	2	-2.38038
	AT5G63890.2	histidinol dehydrogenase (ATHDH) - model .1 has no N-terminal cTP - use model .2	plastid stroma	13.1.7.8 amino acid metabolism.synthesis.histidine.histidinol dehydrogenase	C	466	437		17		3	ABCD	24	24	24	0.000325783	-3.48707	0.000448372	-3.34836	4	-4.23811
	AT5G65620.1	Zn oligopeptidase A (M3 family)	plastid stroma	29.5.7 protein.degradation.metalloprotease	C	791	709		40		3	ABCD	82	82	82	0.000686067	-3.16363	0.000651074	-3.18637	3	-3.15046
	AT5G65840.1	putative - alkyl hydroperoxide reductase and thiol-specific antioxidant	plastid stroma	21 redox	C	275	202		13		3	ABCD	52	52	52	0.00155006	-2.80965	0.00127039	-2.89606	3
	AT5G66090.1	UspA domain protein (stress)	plastid stroma	35.2 not assigned.unknown	C	210	151		10		2	ABCD	4	4	4	0.000157138	-3.80372	0.000127039	-3.89606	5	-2.24908
	AT5G66530.1	aldose 1-epimerase	plastid stroma	3.5 minor CHO metabolism.others	C	307	270		12		3	ABCD	79	79	79	0.00173565	-2.76054	0.00209085	-2.67968	2	-3.50794
	ATCG00170.1	rpoC2 RNA polymerase (PEP) beta	plastid stroma	27.2 RNA.transcription	C	1376	1376		82		2	ABCD	24	24	24	0.000103465	-3.98521	9.29552e-05	-4.03173	5
	ATCG00180.1	rpoC1 RNA polymerase (PEP) beta	plastid stroma	27.2 RNA.transcription	C	680	680		40		1	AB	10	10	10	8.72348e-05	-4.05931	7.93992e-05	-4.10018	5
	ATCG00190.1	rpoB RNA polymerase (PEP) beta chain	plastid stroma	27.2 RNA.transcription	C	1072	1072		56		2	ABCD	8	8	8	4.42684e-05	-4.35391	4.5371e-05	-4.34322	6
	ATCG00490.1	Rubisco large subunit (RBCL)	plastid stroma	1.3.1 PS.calvin cyle.rubisco large subunit	C	479	479		22		3	ABCD	3792	3792	3792	0.0469604	-1.32827	0.0547422	-1.26168	1	-0.0694519
	ATCG00500.1	accD acetyl-CoA carboxylase beta subunit	plastid stroma	11.1.31 lipid metabolism.FA synthesis and FA elongation.pyruvate DH	C	488	488		26		3	ABCD	9	9	9	0.000109401	-3.96098	0.000109937	-3.95885	5
	ATCG00740.1	rpoA RNA polymerase (PEP) alpha chain	plastid stroma	27.2 RNA.transcription	C	329	329		15		1	AB	13	13	13	0.000234394	-3.63005	0.000275251	-3.56027	4
	ATCG00860.1	YCF2 essential	plastid stroma	29.8 protein assembly and cofactor ligation	C	2294	2294		135	ATCG01280.1 (1);	1	AB	10	10	10	2.58586e-05	-4.58739	2.35257e-05	-4.62846	6
	AT1G09340.1	Rap38 or CSP41B	plastid stroma; plastoglobules	27 RNA	_	378	329		20		3	ABCD	407	407	407	0.00733833	-2.1344	0.0064631	-2.18956	1	-2.16044
	AT1G32220.1	flavin reductase-related (3Beta_HSD; Isoflavone_redu)	plastid stroma; plastoglobules	35.2 not assigned.unknown	C	296	239		11		2	ABCD	6	6	6	0.00014892	-3.82705	0.000173235	-3.76137	5
	AT2G21330.1	fructose-bisphosphate aldolase-1 (SFBA-1)	plastid stroma; plastoglobules	1.3.6 PS.calvin cyle.aldolase	C	399	389		20		3	ABCD	421	270	421	0.00641995	-2.19247	0.00668542	-2.17487	1	-1.40316
	AT4G38970.1	fructose-bisphosphate aldolase-2 (SFBA-2)	plastid stroma; plastoglobules	1.3.6 PS.calvin cyle.aldolase	C	398	352		17		3	ABCD	674	523	674	0.0113584	-1.94468	0.0125918	-1.89991	1	-1.86696
	AT1G02560.1	ClpP5	plastid stroma; thylakoid-inner-peripheral-stromal-side	29.5.5 protein.degradation.serine protease	C	298	236		12		3	ABCD	98	98	98	0.00246328	-2.60849	0.00259371	-2.58608	2	-2.55161
	AT1G16880.1	uridylyltransferase-related	plastid stroma; thylakoid-inner-peripheral-stromal-side	3.8.3 minor CHO metabolism.galactose.galactose-1-phosphate uridyl transferases	C	290	238		12		3	ABCD	71	71	71	0.00187187	-2.72773	0.00187912	-2.72605	2	-2.62305
	AT1G49970.1	ClpR1	plastid stroma; thylakoid-inner-peripheral-stromal-side	29.5.5 protein.degradation.serine protease	C	387	346		19		3	ABCD	46	46	46	0.000788643	-3.10312	0.000768919	-3.11412	3	-3.09021
	ATCG00670.1	ClpP1	plastid stroma; thylakoid-inner-peripheral-stromal-side	29.5.5 protein.degradation.serine protease	C	196	196		6		3	ABCD	43	43	43	0.0013014	-2.88559	0.00227611	-2.64281	2
	AT1G09130.1	ClpR3	plastid stroma; thylakoid-peripheral-stromal-side	29.5.5 protein.degradation.serine protease	C	330	287		18		3	ABCD	56	56	56	0.00115746	-2.9365	0.000988079	-3.00521	3	-3.09021
	AT1G11750.1	ClpP6	plastid stroma; thylakoid-peripheral-stromal-side	29.5.5 protein.degradation.serine protease	C	271	220		12		3	ABCD	100	100	100	0.00269635	-2.56922	0.00264664	-2.5773	2	-2.61888
	AT1G12410.1	ClpR2	plastid stroma; thylakoid-peripheral-stromal-side	29.5.5 protein.degradation.serine protease	C	279	225		13		3	ABCD	56	56	56	0.0014764	-2.8308	0.00136811	-2.86388	3	-3.36238
	AT1G60950.1	Fd2-leaf	plastid stroma; thylakoid-peripheral-stromal-side	1.1.5.2 PS.lightreaction.other electron carrier (ox/red).ferredoxin	C	148	96		1		1	AB	2	2	2	0.000123583	-3.90804	0.000635194	-3.19709	3
	AT1G66670.1	ClpP3	plastid stroma; thylakoid-peripheral-stromal-side	29.5.5 protein.degradation.serine protease	C	309	238		14		3	ABCD	33	33	33	0.0008225	-3.08486	0.000748621	-3.12574	3	-3.09021
	AT1G67280.1	glyoxalase I -1, putative (lactoylglutathione lyase)	plastid stroma; thylakoid-peripheral-stromal-side	13.2.3.2 amino acid metabolism.degradation.aspartate family.threonine; 24.2 Biodegradation of Xenobiotics.lactoylglutathione lyase	C	350	287		17		3	ABCD	82	82	82	0.00169485	-2.77087	0.00153194	-2.81476	3	-3.2339
	AT2G21530.1	unknown protein, forkhead domain	plastid stroma; thylakoid-peripheral-stromal-side	35.1 not assigned.no ontology	C	209	148		8		3	ABCD	30	30	30	0.00120243	-2.91994	0.00119099	-2.92409	3
	AT2G28190.1	copper/zinc superoxide dismutase Cu,Zn-SOD (CSD2)	plastid stroma; thylakoid-peripheral-stromal-side	21.6 redox.dismutases and catalases	C	216	155		4		3	ABCD	117	117	117	0.00447768	-2.34895	0.00928971	-2.032	1
	AT3G02730.1	thioredoxin f1 (Trx F1)	plastid stroma; thylakoid-peripheral-stromal-side	21.1 redox.thioredoxin	C	178	121		5		3	ABCD	26	23	26	0.00164076	-2.78496	0.0016515	-2.78212	3	-3.83614
	AT3G04790.1	ribose 5-phosphate isomerase (PRI)	plastid stroma; thylakoid-peripheral-stromal-side	1.3.10 PS.calvin cyle.Rib5P Isomerase; 7.2.4 OPP.non-reductive PP.ribose 5-phosphate isomerase	C	276	239		13		3	ABCD	235	235	235	0.00700509	-2.15459	0.00574118	-2.241	1	-1.6676
	AT3G11630.1	2-Cys Peroxiredoxin A (Prx A; formerly named BAS1)	plastid stroma; thylakoid-peripheral-stromal-side	21.5 redox.periredoxins	C	266	183		12	AT5G06290.1 (4);	3	ABCD	455	177	374.614	0.0121432	-1.91567	0.0099147	-2.00372	1	-1.52886
	AT3G15360.1	thioredoxin m4	plastid stroma; thylakoid-peripheral-stromal-side	21.1 redox.thioredoxin	C	193	111		5		3	ABCD	20	20	20	0.00106882	-2.97109	0.00127039	-2.89606	3
	AT3G20390.1	Endoribonuclease L-PSP	plastid stroma; thylakoid-peripheral-stromal-side	27.1 RNA.processing; 27.1.19 RNA.processing.ribonucleases	C	187	129		11		3	ABCD	56	56	56	0.00257512	-2.5892	0.00161686	-2.79133	3
	AT3G52150.1	PSRP-2 associates with 30S	plastid stroma; thylakoid-peripheral-stromal-side	29.2.1.99 protein.synthesis.chloroplast/mito.unknown	C	253	197		11		3	ABCD	29	29	29	0.000873234	-3.05887	0.000837301	-3.07712	3	-3.19751
	AT4G01800.1	cpSecA	plastid stroma; thylakoid-peripheral-stromal-side	29.3.3 protein.targeting.chloroplast	C	1022	961		64		3	ABCD	99	99	99	0.000611098	-3.21389	0.000491283	-3.30867	4
	AT4G03520.1	thioredoxin m2	plastid stroma; thylakoid-peripheral-stromal-side	21.1 redox.thioredoxin	C	186	114		6		3	ABCD	34	34	34	0.00176918	-2.75223	0.00179972	-2.7448	2	-4.71299
	AT4G12060.1	ClpT2 (formerly ClpS2)	plastid stroma; thylakoid-peripheral-stromal-side	29.5.5 protein.degradation.serine protease	C	241	183		8		3	ABCD	70	70	70	0.00229413	-2.63938	0.00277897	-2.55612	2	-2.62464
	AT4G17040.1	ClpR4	plastid stroma; thylakoid-peripheral-stromal-side	29.5.5 protein.degradation.serine protease	C	305	237		8		3	ABCD	40	40	40	0.00119838	-2.92141	0.00158798	-2.79915	3	-2.70002
	AT4G25370.1	ClpT1 (formerly ClpS1)	plastid stroma; thylakoid-peripheral-stromal-side	29.5.5 protein.degradation.serine protease	C	238	175		9		3	ABCD	80	80	80	0.00271176	-2.56675	0.00282308	-2.54928	2	-4.0684
	AT5G09650.1	Inorganic phosphatase like	plastid stroma; thylakoid-peripheral-stromal-side	23.4.99 nucleotide metabolism.phosphotransfer and pyrophosphatases.misc	C	300	234		11		3	ABCD	85	85	85	0.00215477	-2.6666	0.00245416	-2.6101	2	-2.90865
	AT5G45390.1	ClpP4	plastid stroma; thylakoid-peripheral-stromal-side	29.5.5 protein.degradation.serine protease	C	292	232		12		3	ABCD	98	98	98	0.00250575	-2.60106	0.00259371	-2.58608	2	-2.32367
	AT1G06690.1	aldo/keto reductase family	plastoglobules	35.1 not assigned.no ontology	C	377	346		16		1	A	1	1	1	1.71444e-05	-4.76588	1.98498e-05	-4.70224	6
	AT2G01140.1	fructose-bisphosphate aldolase-3 (SFBA-3)	plastoglobules	1.3.6 PS.calvin cyle.aldolase	C	391	351		16		3	A	40	29	40	0.000676008	-3.17005	0.000793992	-3.10018	3
	AT2G34460.1	flavin reductase-related (3Beta_HSD;adh_short;DapB_N;GlutR_NAD_bind;Isoflavone_redu)	plastoglobules	35.1 not assigned.no ontology	C	280	229		10		2	A	5	5	5	0.000129519	-3.88767	0.000158798	-3.79915	5
	AT2G46910.1	fibrillin (FIB8)	plastoglobules	26.31* misc. fibrillins	C	284	244		15		1	A	1	1	1	2.43113e-05	-4.61419	2.11731e-05	-4.67421	6
	AT4G19170.1	9-cis-epoxycarotenoid dioxygenase (CCD4 also NCED4)	plastoglobules	16.1.4 secondary metabolism.isoprenoids.carotenoids	C	595	561		28		3	A	19	19	19	0.000200904	-3.69701	0.000215512	-3.66653	4
	AT5G09820.1	fibrillin (FIB5)	plastoglobules	26.31* misc. fibrillins	C	259	198		8		2	A	3	3	3	8.98783e-05	-4.04635	0.000119099	-3.92409	5
	AT2G35490.1	fibrillin (FIB2)	plastoglobules; thylakoid-peripheral-stromal-side	26.31* misc. fibrillins	C	376	323		13		1	A	2	2	2	3.8771e-05	-4.41149	4.88611e-05	-4.31104	6
	AT3G23400.1	fibrillin (FIB4)	plastoglobules; thylakoid-peripheral-stromal-side	26.31* misc. fibrillins	C	284	212		11		3	A	31	31	31	0.00086741	-3.06178	0.000895046	-3.04815	3
	AT3G58010.1	fibrillin FIB7a)	plastoglobules; thylakoid-peripheral-stromal-side	26.31* misc. fibrillins	C	308	255		16		1	A	6	6	6	0.000139576	-3.85519	0.000119099	-3.92409	5
	AT4G04020.1	fibrillin (FIB1a)	plastoglobules; thylakoid-peripheral-stromal-side	26.31* misc. fibrillins	C	318	263		16		2	A	22	21	22	0.00049621	-3.30433	0.000436696	-3.35982	4
	AT4G22240.1	fibrillin (FIB1b)	plastoglobules; thylakoid-peripheral-stromal-side	26.31* misc. fibrillins	C	310	251		15		1	A	4	3	4	0.000131822	-3.88001	8.46925e-05	-4.07215	5
	AT5G42650.1	allene oxide synthase (AOS)	plastoglobules; thylakoid-peripheral-stromal-side	17.7.1.3 hormone metabolism.jasmonate.synthesis-degradation.allene oxidase synthase	C	518	486		30		3	A	22	22	22	0.000268525	-3.57101	0.000232904	-3.63282	4
	AT1G18060.1	expressed protein (fibrillin?)	thylakoid	35.2 not assigned.unknown	C	226	197		13		1	A	2	2	2	6.0223e-05	-4.22024	4.88611e-05	-4.31104	6
	AT1G42960.1	Hp17	thylakoid	35.2 not assigned.unknown	C	168	109		4		2	A	2	2	2	0.000108843	-3.9632	0.000158798	-3.79915	5
	AT1G71500.1	Rieske [2Fe-2S] domain	thylakoid	26.3 misc. other Ferredoxins and Rieske domain	C	287	225		15		2	A	4	4	4	0.000105457	-3.97692	8.46925e-05	-4.07215	5
	AT1G74470.1	geranylgeranyl reductase (GGDR)	thylakoid	16.1.1 secondary metabolism.isoprenoids.non-mevalonate pathway	C	467	424		23		1	A	4	4	4	5.99189e-05	-4.22244	5.52343e-05	-4.25779	6
	AT1G74880.1	NDH O	thylakoid	1.1.6 PS.lightreaction.NADH DH	C	158	120		6		1	A	1	1	1	4.94331e-05	-4.30598	5.29328e-05	-4.27627	6
	AT2G22360.1	DnaJ domain family	thylakoid	26.29* misc. DnaJ domain with unknown function	C	442	360		21		2	A	4	4	4	6.64646e-05	-4.17741	6.04947e-05	-4.21828	5
	AT2G26340.1	expressed protein	thylakoid	35.2 not assigned.unknown	C	230	207		11		1	A	2	2	2	5.73137e-05	-4.24174	5.77449e-05	-4.23849	5
	AT2G36145.1	expressed protein	thylakoid	35.2 not assigned.unknown	C	186	125		6		2	A	4	4	4	0.000191354	-3.71816	0.000211731	-3.67421	4
	AT2G42220.1	rhodanese-like domain protein	thylakoid	26.23 misc.rhodanese	C	234	181		8		1	A	1	1	1	3.27733e-05	-4.48448	3.96996e-05	-4.40121	6
	AT2G46820.1	Photosystem I protein TMP14 - PSI-P (also pTAC8)	thylakoid	1.1.2.2 PS.lightreaction.photosystem I.PSI polypeptide subunits	C	174	129		6		2	A	5	5	5	0.000456305	-3.34074	0.000264664	-3.5773	4
	AT3G18890.1	UOS1 - extensin doman and dehydrogenase domain	thylakoid	20.2.5 stress.abiotic.light; 30.11 signalling.light	C	641	578		29		1	A	1	1	1	1.02629e-05	-4.98873	1.09516e-05	-4.96052	7
	AT3G43540.1	expressed protein slr1699 - PIR:S75306	thylakoid	35.2 not assigned.unknown	M	373	341		12		2	ABCD	4	4	4	6.95832e-05	-4.1575	0.000105866	-3.97524	5
	AT3G46780.1	expressed protein (pTAC16)	thylakoid	28.3* DNA.plastid nucleoid interacting	C	510	491		25		1	A	24	24	24	0.000289954	-3.53767	0.000304893	-3.51585	4
	AT3G47860.1	apolipoprotein D-related	thylakoid	35.2 not assigned.unknown	C	353	314		15		1	A	1	1	1	1.88916e-05	-4.72373	2.11731e-05	-4.67421	6
	AT3G59780.1	expressed protein	thylakoid	35.2 not assigned.unknown	_	610	581		33		1	AB	1	1	1	1.02099e-05	-4.99098	9.62415e-06	-5.01664	7
	AT4G01050.1	expressed protein - Rhodanese-like domain	thylakoid	26.23 misc.rhodanese	C	466	451		17		1	A	1	1	1	1.68522e-05	-4.77334	1.86822e-05	-4.72857	6
	AT4G35250.1	vestitone reductase-related	thylakoid	35.1 not assigned.no ontology	C	395	332		21		1	AB	3	3	3	5.36021e-05	-4.27082	4.5371e-05	-4.34322	6
	AT4G39960.1	DnaJ domain family	thylakoid	26.29* misc. DnaJ domain with unknown function	M	447	366		20		2	A	7	7	7	0.000113453	-3.94518	0.000111159	-3.95406	5
	AT5G07020.1	proline-rich protein family	thylakoid	35.1.42 not assigned.no ontology.proline rich family	_	235	197		5		1	A	2	2	2	6.0223e-05	-4.22024	0.000127039	-3.89606	5
	AT5G38520.1	hydrolase	thylakoid	35.1 not assigned.no ontology	C	362	325		11		2	ABCD	5	5	5	9.12611e-05	-4.03971	0.000144362	-3.84055	5
	AT5G38660.1	expressed protein - (APE1) (ACCLIMATION OF PHOTOSYNTHESIS TO ENVIRONMENT)	thylakoid	35.2 not assigned.unknown	C	286	254		14		1	A	1	1	1	2.83826e-05	-4.54695	2.26855e-05	-4.64425	6
	AT5G39210.1	CRR7- novel subunit NDH complex	thylakoid	1.1.6 PS.lightreaction.NADH DH	C	156	88		4		1	A	3	3	3	0.000202226	-3.69416	0.000238198	-3.62306	4
	AT5G67030.1	zeaxanthin epoxidase precursor (LOS6/ABA1)(ZEP) - also envelope?	thylakoid	16.1.4 secondary metabolism.isoprenoids.carotenoids	C	667	608		31		3	ABCD	38	38	38	0.000422917	-3.37374	0.000389312	-3.4097	4
	ATCG00420.1	NDH J	thylakoid	1.1.6 PS.lightreaction.NADH DH	C	158	158		7		2	ABCD	27	27	27	0.00101369	-2.99409	0.00122502	-2.91186	3
	ATCG01110.1	NDH 7	thylakoid	1.1.6 PS.lightreaction.NADH DH	C	393	393		23		3	A	37	37	37	0.00055848	-3.25299	0.000510917	-3.29165	4
x	AT1G06430.1	FtsH8 (with TAT lTP)	thylakoid-integral	29.5.7 protein.degradation.metalloprotease	C	685	648	612	31	AT2G30950.1 (1);	1	A	7	7	7	6.78493e-05	-4.16845	7.17154e-05	-4.14439	5
	AT1G08380.1	psaO	thylakoid-integral	1.1.2.2 PS.lightreaction.photosystem I.PSI polypeptide subunits	C	140	100		2		1	A	1	1	1	5.93197e-05	-4.2268	0.000158798	-3.79915	5
	AT1G15820.1	LHCII-6 - CP24	thylakoid-integral	1.1.1.1 PS.lightreaction.photosystem II.LHC-II	M	258	212		9		3	A	67	67	67	0.00187473	-2.72706	0.00236433	-2.62629	2
	AT1G29910.1	LHCII-1.1 - 100% identical to lhcb-1.2,3-mature	thylakoid-integral	1.1.1.1 PS.lightreaction.photosystem II.LHC-II	C	267	244		6	AT2G34420.1 (2); AT2G34420.2 (2); AT1G29930.1 (12); AT1G29920.1 (12);	3	A	108	108	108	0.00262563	-2.58077	0.00571675	-2.24285	1
	AT1G29930.1	LHCII-1.3 - 100% identical to lhcb-1.1,2 -mature	thylakoid-integral	1.1.1.2 PS.lightreaction.photosystem II.PSII polypeptide subunits	C	267	244		6	AT2G34420.1 (2); AT2G34420.2 (2); AT1G29910.1 (12); AT1G29920.1 (12);	3	A	108	108	108	0.00262563	-2.58077	0.00571675	-2.24285	1
	AT1G30380.1	psaK - subunit X	thylakoid-integral	1.1.2.2 PS.lightreaction.photosystem I.PSI polypeptide subunits	C	130	98		3		1	A	2	2	2	0.000121061	-3.917	0.000211731	-3.67421	4
x	AT1G31330.1	psaF- subunit III - (with lTP)	thylakoid-integral	1.1.2.2 PS.lightreaction.photosystem I.PSI polypeptide subunits	C	221	189	154	10		3	A	35	35	35	0.00134817	-2.87025	0.00111159	-2.95406	3
	AT1G44575.1	psbS (NPQ4 - null mutant)	thylakoid-integral	1.1.1.2 PS.lightreaction.photosystem II.PSII polypeptide subunits	C	265	206		8		3	A	75	75	75	0.0021597	-2.66561	0.00297747	-2.52615	2
	AT1G52230.1	psaH-2 - subunit VI	thylakoid-integral	1.1.2.2 PS.lightreaction.photosystem I.PSI polypeptide subunits	C	145	101		3		1	A	5	5	5	0.000293662	-3.53215	0.000529328	-3.27627	4
	AT1G55670.1	psaG - subunit V- stromal side	thylakoid-integral	1.1.2.2 PS.lightreaction.photosystem I.PSI polypeptide subunits	C	160	101		4		3	A	7	7	7	0.000411127	-3.38602	0.000555795	-3.25509	4
	AT1G61520.1	LHCI-3 - LHCI-680A CAB4	thylakoid-integral	1.1.2.1 PS.lightreaction.photosystem I.LHC-I	C	273	225		5		3	A	63	63	63	0.00166095	-2.77964	0.00400172	-2.39775	2
	AT1G77490.1	thylakoid bound APX	thylakoid-integral	21.2.1 redox.ascorbate and glutathione.ascorbate	C	426	348		20		1	A	3	3	3	5.11377e-05	-4.29126	4.76395e-05	-4.32203	6
	AT2G05070.1	LHCII-2.2	thylakoid-integral	1.1.1.1 PS.lightreaction.photosystem II.LHC-II	C	265	224		6	AT3G27690.1 (7); AT2G05100.1 (7);	2	A	81	19	71.5	0.00189346	-2.72274	0.0037847	-2.42197	2
	AT2G05100.1	LHCII-2.1	thylakoid-integral	1.1.1.1 PS.lightreaction.photosystem II.LHC-II	C	265	235		6	AT2G05070.1 (7); AT3G27690.1 (7);	2	A	62	62	71.5	0.00180483	-2.74356	0.0037847	-2.42197	2
	AT2G30950.1	FtsH2 (VAR2 and Pftf)	thylakoid-integral	29.5.7 protein.degradation.metalloprotease	C	695	648		31	AT1G06430.1 (1);	1	A	7	7	7	6.77386e-05	-4.16916	7.17154e-05	-4.14439	5
	AT2G34420.1	LHCII-1.5	thylakoid-integral	1.1.1.1 PS.lightreaction.photosystem II.LHC-II	C	265	228		6	AT1G29910.1 (2); AT2G34430.1 (4); AT1G29930.1 (2); AT1G29920.1 (2);	2	A	36	36	56.5	0.00146998	-2.83269	0.0029907	-2.52423	2
	AT2G34430.1	LHCII-1.4	thylakoid-integral	1.1.1.1 PS.lightreaction.photosystem II.LHC-II	C	266	243		6	AT2G34420.1 (4); AT2G34420.2 (4);	2	A	77	2	56.5	0.00137924	-2.86036	0.0029907	-2.52423	2
	AT2G40100.1	LHCII-4.3 -CP29	thylakoid-integral	1.1.1.1 PS.lightreaction.photosystem II.LHC-II	C	276	250		11		1	A	1	1	1	2.37279e-05	-4.62474	2.88725e-05	-4.53952	6
	AT3G08940.2	LHCII-4.2 - CP29 - model .2 is better than model .1	thylakoid-integral	1.1.1.1 PS.lightreaction.photosystem II.LHC-II	C	287	248		11		3	A	30	22	30	0.000717577	-3.14413	0.000866174	-3.0624	3
	AT3G47470.1	LHCI-4 - LHCI-730	thylakoid-integral	1.1.2.1 PS.lightreaction.photosystem I.LHC-I	C	251	202		9		3	A	93	93	93	0.00291891	-2.53478	0.00328184	-2.48388	2
	AT3G54890.1	LHCI-1-1 - LHCI-730	thylakoid-integral	1.1.2.1 PS.lightreaction.photosystem I.LHC-I	C	241	206		3		3	A	37	37	37	0.00106545	-2.97247	0.00391703	-2.40704	2
	AT3G61470.1	LHCI-2.1 - LHCI-680B	thylakoid-integral	1.1.2.1 PS.lightreaction.photosystem I.LHC-I	C	257	213		6		2	A	56	56	56	0.00155958	-2.80699	0.00296424	-2.52809	2
	AT4G01150.1	expressed protein	thylakoid-integral	35.2 not assigned.unknown	C	164	102		4		2	A	7	7	7	0.000407096	-3.3903	0.000555795	-3.25509	4
	AT4G10340.1	LHCII-5 - CP26	thylakoid-integral	1.1.1.1 PS.lightreaction.photosystem II.LHC-II	C	280	232		15		3	A	125	125	125	0.0031961	-2.49538	0.00264664	-2.5773	2
	AT4G12800.1	psaL - subunit XI (also named V)	thylakoid-integral	1.1.2.2 PS.lightreaction.photosystem I.PSI polypeptide subunits	C	219	169		6		3	A	18	18	18	0.000631807	-3.19942	0.000952791	-3.021	3
	AT5G01530.1	LHCII-4.1-CP29	thylakoid-integral	1.1.1.1 PS.lightreaction.photosystem II.LHC-II	C	290	250		11		3	A	24	16	24	0.000569469	-3.24453	0.000692939	-3.15931	3
	AT5G23060.1	expressed protein - C/M	thylakoid-integral	35.2 not assigned.unknown	C	387	354		16		1	A	1	1	1	1.6757e-05	-4.7758	1.98498e-05	-4.70224	6
	AT5G54270.1	LHCII-3	thylakoid-integral	1.1.1.1 PS.lightreaction.photosystem II.LHC-II	C	265	243		7		2	A	57	45	57	0.00139145	-2.85653	0.00258615	-2.58735	2
	ATCG00020.1	psbA D1	thylakoid-integral	1.1.1.2 PS.lightreaction.photosystem II.PSII polypeptide subunits	C	353	353		9		3	A	20	20	20	0.000336089	-3.47355	0.000705771	-3.15134	3
	ATCG00130.1	CFO-I - atpF	thylakoid-integral	1.1.4 PS.lightreaction.ATP synthase	C	184	184		12		3	A	20	20	20	0.000644779	-3.19059	0.000529328	-3.27627	4
	ATCG00270.1	psbD D2	thylakoid-integral	1.1.1.2 PS.lightreaction.photosystem II.PSII polypeptide subunits	C	353	353		10		3	A	60	60	60	0.00100827	-2.99642	0.00190558	-2.71997	2
	ATCG00280.1	psbC CP43	thylakoid-integral	1.1.1.2 PS.lightreaction.photosystem II.PSII polypeptide subunits	C	473	473		17		3	A	102	102	102	0.0012792	-2.89306	0.00190558	-2.71997	2
	ATCG00340.1	psaB - subunit Ib	thylakoid-integral	1.1.2.2 PS.lightreaction.photosystem I.PSI polypeptide subunits	C	734	734		16		3	A	35	35	35	0.00028286	-3.54843	0.000694743	-3.15818	3
	ATCG00350.1	psaA - subunit Ia	thylakoid-integral	1.1.2.2 PS.lightreaction.photosystem I.PSI polypeptide subunits	C	750	750		18		3	A	25	25	25	0.000197732	-3.70392	0.000441107	-3.35546	4
x	ATCG00540.1	petA - cytochrome f (with lTP)	thylakoid-integral	1.1.3 PS.lightreaction.cytochrome b6/f	C	320	320	320	19		3	A	17	17	17	0.000315136	-3.5015	0.000284166	-3.54643	4
	ATCG00580.1	psbE cytb559a	thylakoid-integral	1.1.1.2 PS.lightreaction.photosystem II.PSII polypeptide subunits	C	83	83	83	3		1	A	3	3	3	0.000214409	-3.66876	0.000317597	-3.49812	4
	ATCG00680.1	psbB CP47	thylakoid-integral	1.1.1.2 PS.lightreaction.photosystem II.PSII polypeptide subunits	C	508	508	508	14		3	A	56	56	56	0.000653918	-3.18448	0.00127039	-2.89606	3
	ATCG00710.1	psbH-phospho	thylakoid-integral	1.1.1.2 PS.lightreaction.photosystem II.PSII polypeptide subunits	C	73	73	73	1		2	A	6	6	6	0.000487559	-3.31197	0.00190558	-2.71997	2
	ATCG00720.1	petB - Cytochrome b6	thylakoid-integral	1.1.3 PS.lightreaction.cytochrome b6/f	C	215	215	215	7		3	A	41	41	41	0.00113121	-2.94646	0.00186021	-2.73044	2
	ATCG00730.1	petD - subIV	thylakoid-integral	1.1.3 PS.lightreaction.cytochrome b6/f	C	160	160	160	5		1	A	2	2	2	7.41496e-05	-4.12989	0.000127039	-3.89606	5
	ATCG01100.1	NDH A (1)	thylakoid-integral	1.1.6 PS.lightreaction.NADH DH	C	360	360	360	11		1	A	1	1	1	1.64777e-05	-4.7831	2.88725e-05	-4.53952	6
	ATCG01130.1	YCF1.2	thylakoid-integral	29.8 protein assembly and cofactor ligation	C	1786	1786	1786	111		1	A	34	34	34	0.000112927	-3.9472	9.7282e-05	-4.01197	5
	AT1G03600.1	PSII Lumen Tat lTP	thylakoid-peripheral-lumenal-side	1.1.1.2 PS.lightreaction.photosystem II.PSII polypeptide subunits	C	174	107	106	6		1	A	5	5	5	0.00027981	-3.55314	0.000264664	-3.5773	4
	AT1G06680.1	psbP OEC23 Tat lTP	thylakoid-peripheral-lumenal-side	1.1.1.2 PS.lightreaction.photosystem II.PSII polypeptide subunits	C	263	232	186	7		3	A	168	168	168	0.00535791	-2.271	0.00762233	-2.11791	1
	AT1G20340.1	plastocyanin-1 (PC-1)	thylakoid-peripheral-lumenal-side	1.1.5.1 PS.lightreaction.other electron carrier (ox/red).plastocyanin	C	167	115	99	1		3	A	42	42	42	0.00251659	-2.59919	0.0133391	-1.87487	1
	AT1G54780.1	thylakoid lumen 18.3 kDa	thylakoid-peripheral-lumenal-side	35.2 not assigned.unknown	C	285	206	201	10		3	A	22	22	22	0.00064927	-3.18757	0.000698713	-3.1557	3
	AT1G76100.1	PC-2	thylakoid-peripheral-lumenal-side	1.1.5.1 PS.lightreaction.other electron carrier (ox/red).plastocyanin	C	171	105	99	1		2	A	5	5	5	0.000299594	-3.52347	0.00158798	-2.79915	3
	AT1G76450.1	OEC23-like-2 Tat lTP	thylakoid-peripheral-lumenal-side	1.1.1.2 PS.lightreaction.photosystem II.PSII polypeptide subunits	C	247	221	167	8		3	A	14	14	14	0.000497291	-3.30339	0.000555795	-3.25509	4
	AT1G77090.1	OEC23-like-5 Tat lTP TL29.8	thylakoid-peripheral-lumenal-side	1.1.1.2 PS.lightreaction.photosystem II.PSII polypeptide subunits	C	260	208	208	9		3	A	42	42	42	0.0011978	-2.92162	0.00148212	-2.82912	3
	AT2G28605.1	PsbP domain - OEC23-like	thylakoid-peripheral-lumenal-side	1.1.1.2 PS.lightreaction.photosystem II.PSII polypeptide subunits	C	232	198	198	10		2	A	2	2	2	5.99189e-05	-4.22244	6.35194e-05	-4.19709	5
	AT2G43560.1	FKBP-type peptidyl-prolyl cis-trans isomerase	thylakoid-peripheral-lumenal-side	29.6 protein.folding	C	223	187	150	9		2	A	7	7	7	0.000276825	-3.55779	0.00024702	-3.60727	4
	AT2G44920.1	thylakoid lumen pentapeptide repeat	thylakoid-peripheral-lumenal-side	26.54* misc. Pentapeptide repeat (PPR) unknown function	C	210	176	129	9		1	A	1	1	1	4.59843e-05	-4.33739	3.52886e-05	-4.45237	6
	AT3G01480.1	Tlp-40	thylakoid-peripheral-lumenal-side	29.6 protein.folding	C	437	401	355	20		3	A	60	60	60	0.00100259	-2.99888	0.000952791	-3.021	3
	AT3G10060.1	Isomerases TAT lTP	thylakoid-peripheral-lumenal-side	29.6 protein.folding	C	230	174	148	10		2	A	4	4	4	0.000160323	-3.795	0.000127039	-3.89606	5
	AT3G15520.1	peptidyl-prolyl cis-trans isomerase TLP38	thylakoid-peripheral-lumenal-side	29.6 protein.folding	C	466	401	352	17		3	A	10	10	10	0.000168522	-3.77334	0.000186822	-3.72857	4
	AT3G27925.1	DegP1 - HhoA homologue or DegQ	thylakoid-peripheral-lumenal-side	29.5.5 protein.degradation.serine protease	C	439	395	334	16		3	A	27	27	27	0.00047953	-3.31918	0.000535945	-3.27088	4
	AT3G50820.1	psbO OEC33-like	thylakoid-peripheral-lumenal-side	1.1.1.2 PS.lightreaction.photosystem II.PSII polypeptide subunits	C	331	303	247	16	AT5G66570.1 (1);	3	A	59	21	37.9787	0.0009121	-3.03996	0.00075387	-3.1227	3
	AT3G55330.1	OEC23-like-4 Tat lTP TL25.6	thylakoid-peripheral-lumenal-side	1.1.1.2 PS.lightreaction.photosystem II.PSII polypeptide subunits	C	230	156	156	9		2	A	5	5	5	0.000190127	-3.72096	0.000176443	-3.7534	5
	AT3G56650.1	OEC23-like-1	thylakoid-peripheral-lumenal-side	1.1.1.2 PS.lightreaction.photosystem II.PSII polypeptide subunits	C	262	197	195	13		3	A	38	38	38	0.00115597	-2.93705	0.00092836	-3.03228	3
	AT3G60370.1	Isomerases	thylakoid-peripheral-lumenal-side	29.6 protein.folding	C	242	211	211	14		1	A	3	3	3	8.43408e-05	-4.07396	6.80565e-05	-4.16713	5
	AT4G02530.1	thylakoid lumen protein TL16.5	thylakoid-peripheral-lumenal-side	35.2 not assigned.unknown	C	216	178	143	9		3	A	21	21	21	0.000871128	-3.05992	0.00074106	-3.13015	3
	AT4G03280.1	petC - Rieske Fe-S protein	thylakoid-peripheral-lumenal-side	1.1.3 PS.lightreaction.cytochrome b6/f	C	229	179	179	10		3	A	36	36	36	0.00119302	-2.92335	0.00114335	-2.94182	3
	AT4G05180.1	psbQ OEC16-like Tat lTP	thylakoid-peripheral-lumenal-side	1.1.1.2 PS.lightreaction.photosystem II.PSII polypeptide subunits	C	230	182	182	9		3	A	113	99	113	0.00368304	-2.43379	0.00398761	-2.39929	2
	AT4G09010.1	Putative Asc-perox lumen Tat ltp	thylakoid-peripheral-lumenal-side	21.2.1 redox.ascorbate and glutathione.ascorbate	C	349	313	267	19		2	A	11	11	11	0.000244388	-3.61192	0.000183872	-3.73548	4
	AT4G15510.1	OEC23-like-3 Tat lTP	thylakoid-peripheral-lumenal-side	1.1.1.2 PS.lightreaction.photosystem II.PSII polypeptide subunits	C	287	212	183	12		3	A	18	18	18	0.000583472	-3.23398	0.000476395	-3.32203	4
	AT4G18370.1	DegP5 - HhoA homologue or DegQ	thylakoid-peripheral-lumenal-side	29.5.5 protein.degradation.serine protease	C	323	295	250	15		2	A	2	2	2	4.74557e-05	-4.32371	4.23463e-05	-4.37318	6
	AT4G21280.1	psbQ OEC16 Tat ltp	thylakoid-peripheral-lumenal-side	1.1.1.2 PS.lightreaction.photosystem II.PSII polypeptide subunits	C	223	179	146	9		3	A	109	95	109	0.00442866	-2.35373	0.00384645	-2.41494	2
	AT4G24930.1	thylakoid lumen 17.9 kDa protein	thylakoid-peripheral-lumenal-side	35.2 not assigned.unknown	C	225	204	162	8		1	A	5	5	5	0.000183085	-3.73735	0.000198498	-3.70224	4
	AT4G28660.1	psbW -like sequencing project	thylakoid-peripheral-lumenal-side	1.1.1.2 PS.lightreaction.photosystem II.PSII polypeptide subunits	C	183	134	134	5		2	A	2	2	2	8.85368e-05	-4.05288	0.000127039	-3.89606	5
	AT5G11450.1	OEC23-like-6 Tat lTP TP21.5	thylakoid-peripheral-lumenal-side	1.1.1.2 PS.lightreaction.photosystem II.PSII polypeptide subunits	C	297	278	218	10		1	A	4	4	4	0.000108843	-3.9632	0.000127039	-3.89606	5
	AT5G13120.1	peptidyl-prolyl isomerase protein - TLP21	thylakoid-peripheral-lumenal-side	29.6 protein.folding	C	259	189	189	10		3	A	26	26	26	0.000816038	-3.08829	0.000825752	-3.08315	3
	AT5G13410.1	Isomerases TAT lTP	thylakoid-peripheral-lumenal-side	29.6 protein.folding	C	256	227	227	11		3	A	9	9	9	0.000235188	-3.62858	0.000259852	-3.58527	4
	AT5G23120.1	HCF136 Tat ltp	thylakoid-peripheral-lumenal-side	29.8 protein assembly and cofactor ligation	C	403	343	325	21		3	A	113	113	113	0.0020625	-2.68561	0.00170897	-2.76726	3
	AT5G45680.1	AtFKBP13 - lTP-TAT (involved with Rieske)	thylakoid-peripheral-lumenal-side	29.8 protein assembly and cofactor ligation	C	208	194	129	7		1	A	3	3	3	0.000137953	-3.86027	0.000136113	-3.8661	5
	AT5G52970.1	thylakoid lumen 15 kDa protein	thylakoid-peripheral-lumenal-side	35.1 not assigned.no ontology	C	223	195	161	7		1	A	7	7	7	0.000257912	-3.58853	0.000317597	-3.49812	4
	AT5G53490.1	peptapetide repeat TL17.4 (PPR)	thylakoid-peripheral-lumenal-side	26.54* misc. Pentapeptide repeat (PPR) unknown function	C	236	203	159	9		3	A	19	19	19	0.000708852	-3.14944	0.000670482	-3.17361	3
	AT5G64040.1	psaN - TAT LTP -	thylakoid-peripheral-lumenal-side	1.1.2.2 PS.lightreaction.photosystem I.PSI polypeptide subunits	C	171	90	53	3		3	A	8	8	8	0.000895391	-3.04799	0.000846925	-3.07215	3
	AT5G66570.1	psbO OEC33	thylakoid-peripheral-lumenal-side	1.1.1.2 PS.lightreaction.photosystem II.PSII polypeptide subunits	C	332	303	247	16	AT3G50820.1 (1);	3	A	68	26	49.234	0.00118241	-2.92723	0.000977286	-3.00998	3
	AT1G03630.1	PORC- ~constitutive expression	thylakoid-peripheral-stromal-side	19.14 tetrapyrrole synthesis.protochlorophyllide reductase	C	401	335		19		1	A	9	8	9	0.000159366	-3.7976	0.000150441	-3.82263	5
	AT1G03680.1	thioredoxin m1	thylakoid-peripheral-stromal-side	21.1 redox.thioredoxin	C	179	131		8		3	A	53	53	53	0.00239996	-2.6198	0.00210408	-2.67694	2
	AT1G20020.1	FNR-2 (interaction with Cytf, maybe also AT5G66190)	thylakoid-peripheral-stromal-side	1.1.7 PS.lightreaction.ferredoxin reductase	C	369	314		18		3	A	129	117	129	0.00243702	-2.61314	0.00227611	-2.64281	2
	AT1G55480.1	expressed protein	thylakoid-peripheral-stromal-side	35.2 not assigned.unknown	C	335	262		17		2	A	5	5	5	0.000113206	-3.94613	9.34109e-05	-4.0296	5
	AT2G05620.1	PGR5	thylakoid-peripheral-stromal-side	1.1.40 PS.lightreaction.cyclic electron flow-chlororespiration	_	133	89		2		1	A	2	2	2	0.000133303	-3.87516	0.000317597	-3.49812	4
	AT2G20260.1	psaE-2 subunit IV - stromal side	thylakoid-peripheral-stromal-side	1.1.2.2 PS.lightreaction.photosystem I.PSI polypeptide subunits	C	145	99		5		3	A	4	4	4	0.000239675	-3.62038	0.000254078	-3.59503	4
	AT2G42130.4	fibrillin (FIB7b) - model .4 scores better than models 1-3 and 5	thylakoid-peripheral-stromal-side	26.31* misc. fibrillins	_	250	248		18		3	A	33	33	33	0.000789335	-3.10274	0.000582261	-3.23488	3
	AT2G45770.1	cpFtsY	thylakoid-peripheral-stromal-side	29.3.3 protein.targeting.chloroplast	C	366	326		16		3	A	21	21	21	0.000382121	-3.4178	0.000416846	-3.38002	4
	AT3G25770.1	allene oxide cyclase family - (ERD12-2)	thylakoid-peripheral-stromal-side	17.7.1.4 hormone metabolism.jasmonate.synthesis-degradation.allene oxidase cyclase	C	253	176		9		3	A	98	77	98	0.00330303	-2.48109	0.00345828	-2.46114	2
	AT4G02770.1	psaD-2 subunit II - stromal side-tight	thylakoid-peripheral-stromal-side	1.1.2.2 PS.lightreaction.photosystem I.PSI polypeptide subunits	C	208	164		11	AT1G03130.1 (4);	2	A	14	14	14	0.000506388	-3.29552	0.000404214	-3.39339	4
	AT4G04640.1	CF1y - atpC	thylakoid-peripheral-stromal-side	1.1.4 PS.lightreaction.ATP synthase	C	373	331		14		3	A	26	26	26	0.000465955	-3.33166	0.000589823	-3.22928	3
	AT4G09650.1	CF1d - atpD	thylakoid-peripheral-stromal-side	1.1.4 PS.lightreaction.ATP synthase	C	234	186		12		3	A	50	50	50	0.00170459	-2.76838	0.00132332	-2.87833	3
	AT4G27440.1	PORB - constitutive expression - main protein in barley	thylakoid-peripheral-stromal-side	19.14 tetrapyrrole synthesis.protochlorophyllide reductase	C	401	358		19		2	A	26	25	26	0.000528189	-3.27721	0.000434606	-3.3619	4
	AT4G28750.1	psaE-1 subunit IV - stromal side	thylakoid-peripheral-stromal-side	1.1.2.2 PS.lightreaction.photosystem I.PSI polypeptide subunits	C	143	99		6		2	A	17	15	17	0.00101862	-2.99199	0.000899858	-3.04583	3
	AT5G66190.1	FNR-1	thylakoid-peripheral-stromal-side	1.1.7 PS.lightreaction.ferredoxin reductase	C	360	296		21		3	A	89	77	89	0.0017836	-2.7487	0.00134601	-2.87095	3
	ATCG00120.1	CF1a - atpA	thylakoid-peripheral-stromal-side	1.1.4 PS.lightreaction.ATP synthase	C	507	507		23		3	A	97	97	97	0.00113491	-2.94504	0.00133943	-2.87308	3
	ATCG00470.1	CF1e - atpE	thylakoid-peripheral-stromal-side	1.1.4 PS.lightreaction.ATP synthase	C	132	132		7		3	A	9	9	9	0.000404452	-3.39313	0.000408339	-3.38898	4
	ATCG00480.1	CF1b - atpB	thylakoid-peripheral-stromal-side	1.1.4 PS.lightreaction.ATP synthase	C	498	498		28		3	A	165	165	165	0.00196541	-2.70655	0.00187155	-2.7278	2
	ATCG01060.1	psaC - subunit VII - stromal side	thylakoid-peripheral-stromal-side	1.1.2.2 PS.lightreaction.photosystem I.PSI polypeptide subunits	C	81	81		6		1	A	9	9	9	0.000659108	-3.18104	0.000476395	-3.32203	4
	ATCG01090.1	NDH I	thylakoid-peripheral-stromal-side	1.1.6 PS.lightreaction.NADH DH	C	172	172		11		2	A	12	12	12	0.000413858	-3.38315	0.000346469	-3.46034	4
	AT1G12840.1	V-ATPase subunit C (VATC) (DET3)	vacuole	34.1 transport.p- and v-ATPases	M	375	330		21		2	ABC	2	2	2	3.59513e-05	-4.44429	3.02473e-05	-4.51931	6
	AT1G02020.1	nitroreductase family protein		12.4 N-metabolism.misc	C	642	589		27		1	AB	2	2	2	2.01425e-05	-4.69589	2.35257e-05	-4.62846	6
	AT1G02150.1	pentatricopeptide (PPR) repeat-containing protein		26.54* misc. Pentapeptide repeat (PPR) unknown function	M	524	492		29		1	AB	3	3	3	3.61705e-05	-4.44165	3.28549e-05	-4.4834	6
	AT1G03030.1	phosphoribulokinase/uridine kinase family		1.3.12 PS.calvin cyle.PRK	C	301	297		17		1	AB	1	1	1	3.68445e-05	-4.43363	1.86822e-05	-4.72857	6
	AT1G06380.1	weakly similar to 60S ribosomal protein L10a. (		29.2.2 protein.synthesis.misc ribososomal protein	C	254	217		10		2	ABCD	2	2	2	5.46725e-05	-4.26223	6.35194e-05	-4.19709	5
	AT1G10370.1	glutathione S-transferase (ATGSTU17/ERD9/GST30/GST30B)		26.9 misc.glutathione S transferases	S	170	147		8		1	AB	1	1	1	4.03535e-05	-4.39412	3.96996e-05	-4.40121	6
	AT1G11860.1	aminomethyltransferase-related precursor protein; Glycine cleavage T-protein		13.2.5.2 amino acid metabolism.degradation.serine-glycine-cysteine group.glycine	M	408	406		21		1	AB	1	1	1	1.46108e-05	-4.83533	1.51237e-05	-4.82034	7
	AT1G13930.1	expressed protein - weak similarity to 60S ribosomal su		20.2.99 protein.synthesis.misc	_	155	108		5		3	ABCD	17	17	17	0.000933736	-3.02978	0.00107983	-2.96664	3	-3.35648
	AT1G15060.1	expressed protein		35.2 not assigned.unknown	C	578	530		26		2	ABCD	2	2	2	2.59605e-05	-4.58569	2.44305e-05	-4.61207	6
	AT1G15410.1	aspartate-glutamate racemase family		13.1.2.3.31 amino acid metabolism.synthesis.glutamate family.arginine.aspartate racemase	C	330	298		16		1	AB	4	4	4	7.96237e-05	-4.09896	7.93992e-05	-4.10018	5
	AT1G16445.1	rRNA methylase (putative)		27 RNA	C	274	224		12		1	AB	1	1	1	2.6482e-05	-4.57705	2.64664e-05	-4.5773	6
	AT1G17160.1	pfkB type carbohydrate kinase protein		3.5 minor CHO metabolism.others	C	379	305		14		1	AB	8	8	8	0.000158186	-3.80083	0.000181484	-3.74116	4
	AT1G18440.1	peptidyl-tRNA hydrolase family		27 RNA	C	288	233		10		1	AB	1	1	1	3.63924e-05	-4.43899	3.17597e-05	-4.49812	6
	AT1G19690.1	catalytic/ coenzyme binding		35.2 not assigned.unknown	C	352	316		18		1	AB	3	3	3	5.63162e-05	-4.24937	5.29328e-05	-4.27627	6
	AT1G19720.1	pentatricopeptide repeat (PPR) protein		26.54* misc. Pentapeptide repeat (PPR) unknown function	_	894	875		54		1	AB	1	1	1	6.77939e-06	-5.16881	5.88143e-06	-5.23052	7
	AT1G21060.1	unknown protein (Duf547)		35.2 not assigned.unknown	C	505	446		20		1	AB	1	1	1	1.33004e-05	-4.87614	1.58798e-05	-4.79915	7
	AT1G21065.1	expressed proteins		35.2 not assigned.unknown	S	217	150		7		1	AB	1	1	1	3.95465e-05	-4.40289	4.5371e-05	-4.34322	6
	AT1G22940.1	TH1 (THIAMINE REQUIRING 1); phosphomethylpyrimidine kinase/ thiamin-phosphate diphosphorylase		18.2.2 Co-factor and vitamine metabolism.thiamine.hydroxymethylpyrimidine kinase	M	522	486		30		2	ABCD	3	3	3	3.66171e-05	-4.43632	3.17597e-05	-4.49812	6
	AT1G24807.1	anthranilate synthase beta subunit		13.1.6.5.1 amino acid metabolism.synthesis.aromatic aa.tryptophan.anthranilate synthase	_	235	224		9	AT1G25083.1 (1); AT1G25220.1 (1); AT1G25155.1 (1); AT1G24909.1 (1);	1	AB	2	2	2	5.2964e-05	-4.27602	7.05771e-05	-4.15134	5
	AT1G26160.1	metal-dependent phosphohydrolase HD domain		35.1 not assigned.no ontology	C	258	208		10		1	AB	1	1	1	5.07006e-05	-4.29499	3.17597e-05	-4.49812	6
	AT1G26680.1	transcriptional factor B3 family protein		27.3.41 RNA.regulation of transcription.B3 transcription factor family	C	920	869		55		1	AB	2	2	2	1.36524e-05	-4.86479	1.1549e-05	-4.93746	7
	AT1G29040.1	unknown protein		35.2 not assigned.unknown	C	198	139		5		1	AB	1	1	1	4.2676e-05	-4.36982	6.35194e-05	-4.19709	5
	AT1G30120.1	Plastidial Pyruvate Dehydrogenase E1 -beta subunit		11.1.31 lipid metabolism.FA synthesis and FA elongation.pyruvate DH	C	406	362		12	AT2G34590.1 (1);	1	AB	3	3	3	4.916e-05	-4.30839	7.93992e-05	-4.10018	5
	AT1G31160.1	protein kinase C (inhibitor) (Zinc-binding protein)		29.4.2* protein.postranslational modification.kinase inhibitor	C	187	137		8		2	ABCD	7	7	7	0.000303093	-3.51842	0.000277897	-3.55612	4
	AT1G31220.1	phosphoribosylglycinamide formyltransferase		23.1.2.3 nucleotide metabolism.synthesis.purine.GAR transformylase	C	292	227		16		1	AB	2	2	2	5.2264e-05	-4.2818	3.96996e-05	-4.40121	6
	AT1G31860.1	histidine biosynthesis bifunctional protein (HISIE) or phosphoribosyl-ATP pyrophosphohydrolase		13.1.7.2 amino acid metabolism.synthesis.histidine.phosphoribosyl-ATP diphosphatase	M	281	234		14		3	ABCD	18	18	18	0.000456305	-3.34074	0.000408339	-3.38898	4
	AT1G32440.1	pyruvate kinase (typically homotetramer)		11.1.30 lipid metabolism.FA synthesis and FA elongation.pyruvate kinase	C	571	516		31		1	AB	1	1	1	1.14961e-05	-4.93945	1.02451e-05	-4.98949	7
	AT1G32520.1	expressed protein		35.2 not assigned.unknown	C	239	236		11		1	AB	7	7	7	0.000175948	-3.75462	0.000202107	-3.69442	4
	AT1G33330.1	peptide chain release factor, putative, Peptidyl-tRNA hydrolase domain		29.2.5 protein.synthesis.release	M	257	197		9		2	ABCD	3	3	3	9.03345e-05	-4.04415	0.000105866	-3.97524	5
	AT1G35340.1	ATP-dependent protease La (LON) domain-containing protein		29.5 protein.degradation	C	293	254		15		1	AB	3	3	3	7.00626e-05	-4.15451	6.35194e-05	-4.19709	5
	AT1G44920.1	expressed protein		35.2 not assigned.unknown	C	258	193		5		1	AB	1	1	1	3.07356e-05	-4.51236	6.35194e-05	-4.19709	5
	AT1G48470.1	GLN1;5 (GLUTAMINE SYNTHETASE 1;5); glutamate-ammonia ligase		12.2.2 N-metabolism.ammonia metabolism.glutamine synthase	_	353	292		11		1	AB	4	4	4	8.12598e-05	-4.09012	0.00011549	-3.93746	5
	AT1G48860.1	3-phosphoshikimate 1-carboxyvinyltransferase, 5-enolpyruvylshikimate-3-phosphate / EPSP synthase		13.1.6.1.6 amino acid metabolism.synthesis.aromatic aa.chorismate.5-enolpyruvylshikimate-3-phosphate synthase	C	521	482		24		1	AB	2	2	2	2.4614e-05	-4.60882	2.64664e-05	-4.5773	6
	AT1G54520.1	expressed protein (DUF1517 - InterPro:IPR010903)		35.2 not assigned.unknown	C	391	343		17		1	AB	1	1	1	2.08139e-05	-4.68165	1.86822e-05	-4.72857	6
	AT1G58080.1	ATP phosphoribosyl transferase		13.1.7.1 amino acid metabolism.synthesis.histidine.ATP phosphoribosyl transferase	C	411	343		16		3	ABCD	3	3	3	5.57865e-05	-4.25347	5.95494e-05	-4.22512	5
	AT1G58280.1	phosphoglycerate/bisphosphoglycerate mutase (PGM-i)		4.11 glycolysis.phosphoglycerate mutase	_	276	211		11		1	AB	1	1	1	2.81136e-05	-4.55108	2.88725e-05	-4.53952	6
	AT1G59990.1	DEAD/DEAH box helicase		27.5* RNA. DEAD/DEAH BOX helicase	C	581	518		25		1	AB	1	1	1	1.14076e-05	-4.9428	1.27039e-05	-4.89606	7
	AT1G62180.1	5'-adenylylsulfate reductase-2 (APR2)		14.2 S-assimilation.APR	C	454	388		20		1	AB	2	2	2	3.49969e-05	-4.45597	3.17597e-05	-4.49812	6
	AT1G63610.1	expressed protein		35.2 not assigned.unknown	C	340	282		16		3	ABCD	12	12	12	0.000252424	-3.59787	0.000238198	-3.62306	4
	AT1G65980.1	peroxiredoxin IIB (PrxII B)		21.5 redox.periredoxins	_	162	112		6		3	ABCD	4	4	4	0.000211856	-3.67396	0.000211731	-3.67421	4
	AT1G70570.1	anthranilate phosphoribosyltransferase, putative		13.1.6.5.2 amino acid metabolism.synthesis.aromatic aa.tryptophan.anthranilate phosphoribosyltransferase	C	595	537		33		1	AB	18	18	18	0.000216583	-3.66438	0.000173235	-3.76137	5
	AT1G70890.1	major latex protein (MLP) related); Pathogenesis-related protein Bet v I family		20.2.99 stress.abiotic.unspecified	_	158	140		11		1	AB	1	1	1	4.23712e-05	-4.37293	2.88725e-05	-4.53952	6
	AT1G71440.1	PFI (PFIFFERLING); protein binding		31.1 cell.organisation	_	531	455		18		1	AB	1	1	1	1.30373e-05	-4.88481	1.76443e-05	-4.7534	7
	AT1G73170.1	ATP-dependent peptidase / serine-type endopeptidase		29.5 protein.degradation	C	666	606		33		2	ABCD	5	5	5	4.89436e-05	-4.3103	4.81208e-05	-4.31767	6
	AT1G73530.1	RNA recognition motif (RRM)-containing protein		35.1 not assigned.no ontology	C	181	137		9		1	AB	2	2	2	8.65981e-05	-4.06249	7.05771e-05	-4.15134	5
	AT1G73820.1	Ssu72-like family protein		35.1 not assigned.no ontology	M	193	185		14		2	ABCD	3	3	3	9.61941e-05	-4.01685	6.80565e-05	-4.16713	5
	AT1G76140.1	prolyl oligopeptidase		29.5 protein.degradation	C	795	735		39		1	AB	1	1	1	8.07071e-06	-5.09309	8.14351e-06	-5.08919	7
	AT1G76180.1	dehydrin -ERD14		20.2.99 stress.abiotic.unspecified	_	185	169		9		1	AB	1	1	1	3.51004e-05	-4.45469	3.52886e-05	-4.45237	6
	AT1G76730.1	5-formyltetrahydrofolate cyclo-ligase family protein		25.4 C1-metabolism.5-formyltetrahydrofolate cyclo-ligase	C	354	303		18		1	AB	3	3	3	6.33306e-05	-4.19839	5.29328e-05	-4.27627	6
	AT1G78060.1	glycosyl hydrolase family 3 protein		10.6.2 cell wall.degradation.mannan-xylose-arabinose-fucose	S	767	719		46		1	AB	3	3	3	2.47509e-05	-4.60641	2.07128e-05	-4.68376	6
	AT1G78620.1	integral membrane family protein		35.1 not assigned.no ontology	C	333	268		7		1	AB	1	1	1	2.21342e-05	-4.65494	4.5371e-05	-4.34322	6
	AT1G79460.1	GA2 (GA REQUIRING 2); ent-kaurene synthase		17.6.1.2 hormone metabolism.gibberelin.synthesis-degradation.ent-kaurene synthase	C	785	756		40		1	AB	1	1	1	7.84652e-06	-5.10532	7.93992e-06	-5.10018	7
	AT2G01350.1	quinolinate phosphoribosyl transferase family protein		35.1 not assigned.no ontology	M	348	325		21		2	ABCD	4	4	4	7.30088e-05	-4.13662	6.04947e-05	-4.21828	5
	AT2G01755.1	expressed protein		35.2 not assigned.unknown	_	173	127		7		2	ABCD	6	6	6	0.00028025	-3.55245	0.000272226	-3.56507	4
	AT2G03280.1	expressed protein		35.1 not assigned.no ontology	_	481	441		24		1	AB	1	1	1	1.34512e-05	-4.87124	1.32332e-05	-4.87833	7
	AT2G04270.1	glycoside hydrolase starch-binding domain-containing protein		2.2.2.4 major CHO metabolism.degradation.starch.D enzyme	C	996	933		41		2	ABCD	6	6	6	3.81477e-05	-4.41853	4.64776e-05	-4.33276	6
	AT2G14260.1	PIP (proline iminopeptidase); prolyl aminopeptidase (PAP1)		29.5 protein.degradation	S	380	343		20		2	ABCD	9	9	9	0.000155649	-3.80785	0.000142919	-3.84491	5
	AT2G15890.1	MEE14 (maternal effect embryo arrest 14)		35.2 not assigned.unknown	C	203	167		11		1	AB	2	2	2	7.10415e-05	-4.14849	5.77449e-05	-4.23849	5
	AT2G17630.1	phosphoserine aminotransferase, putative		13.1.5.1.2 amino acid metabolism.synthesis.serine-glycine-cysteine group.serine.phosphoserine aminotransferase	C	422	373		18		3	ABCD	9	4	9	0.000143131	-3.84427	0.000158798	-3.79915	5
	AT2G19870.1	tRNA/rRNA methyltransferase (SpoU) family protein		35.1 not assigned.no ontology	M	589	573		32		1	AB	1	1	1	1.03525e-05	-4.98496	9.92491e-06	-5.00327	7
	AT2G20670.1	unknown protein (Duf506)		35.2 not assigned.unknown	_	294	280		15		1	AB	1	1	1	2.11856e-05	-4.67396	2.11731e-05	-4.67421	6
	AT2G24060.1	translation initiation factor 3 (IF-3) family protein		29.2.3 protein.synthesis.initiation	C	312	257		11		2	ABCD	2	2	2	4.61632e-05	-4.3357	5.77449e-05	-4.23849	5
	AT2G26930.1	ATCDPMEK (PIGMENT DEFECTIVE 277); 4-(cytidine 5'-diphospho)-2-C-methyl-D-erythritol kinase		16.1.1.4 secondary metabolism.isoprenoids.non-mevalonate pathway.CMK	C	383	342		13		1	AB	3	3	3	5.20348e-05	-4.28371	7.32916e-05	-4.13495	5
	AT2G31810.1	acetolactate synthase small subunit, putative		13.1.4.1 amino acid metabolism.synthesis.branched chain group.common	C	491	464		33		1	AB	3	3	3	4.77102e-05	-4.32139	2.88725e-05	-4.53952	6
	AT2G32520.1	dienelactone hydrolase family protein		26.1 misc.misc2	_	239	206		9		1	AB	2	2	2	5.75919e-05	-4.23964	7.05771e-05	-4.15134	5
	AT2G33255.1	haloacid dehalogenase-like hydrolase		35.1 not assigned.no ontology	M	224	193		12		1	AB	2	2	2	6.14712e-05	-4.21133	5.29328e-05	-4.27627	6
	AT2G36230.1	phosphoribosylformimino-5-aminoimidazole carboxamide ribotide isomerase		13.1.7.4 amino acid metabolism.synthesis.histidine.N-5-phosphoribosyl-formimino-5-aminoimidazole-4-carboxamide ribonucleotide isomerase	M	304	243		9		2	ABCD	3	3	3	7.32342e-05	-4.13529	0.000105866	-3.97524	5
	AT2G37020.1	translin family protein		35.1 not assigned.no ontology	_	238	229		12		1	AB	2	2	2	5.18076e-05	-4.28561	5.29328e-05	-4.27627	6
	AT2G37080.1	unknown protein		35.2 not assigned.unknown	C	583	528		35		1	AB	2	2	2	2.24696e-05	-4.64841	1.81484e-05	-4.74116	6
	AT2G40925.1	F-box family protein		29.5.11.4.3.2 protein.degradation.ubiquitin.E3.SCF.FBOX	_	403	317		23		1	AB	1	1	1	1.87128e-05	-4.72786	1.38086e-05	-4.85985	7
	AT2G42600.1	ATPPC2 (PHOSPHOENOLPYRUVATE CARBOXYLASE 2); phosphoenolpyruvate carboxylase		4.14 glycolysis.PEPCase	_	793	784		51		2	ABCD	5	5	5	3.78314e-05	-4.42215	3.1137e-05	-4.50672	6
	AT2G43180.1	expressed protein		35.2 not assigned.unknown	C	479	420		20		1	AB	5	5	5	7.06187e-05	-4.15108	7.93992e-05	-4.10018	5
	AT2G45290.1	transketolase-2 (TKL-2)		1.3.8 PS.calvin cyle.transketolase; 7.2.1 OPP.non-reductive PP.transketolase	C	741	676		31		1	AB	66	10	66	0.000579157	-3.2372	0.000676174	-3.16994	3
	AT2G45300.1	3-phosphoshikimate 1-carboxyvinyltransferase (EPSP synthase)		13.1.6.1.6 amino acid metabolism.synthesis.aromatic aa.chorismate.5-enolpyruvylshikimate-3-phosphate synthase	C	520	447		21		1	AB	1	1	1	1.32706e-05	-4.87711	1.51237e-05	-4.82034	7
	AT2G47400.1	CP12 protein		35.1 not assigned.no ontology	C	124	78		2		1	AB	8	8	8	0.000608407	-3.21581	0.00127039	-2.89606	3
	AT2G47730.1	glutathione transferase (GST6) - very abundant		26.9 misc.glutathione S transferases	C	263	214		14		3	ABCD	101	84	101	0.00279967	-2.55289	0.00229124	-2.63993	2
	AT3G01120.1	chloroplast cystathionine gamma-synthase, O-succinylhomoserine (Thiol)-lyase (CGS) - also MTO1 (METHIONINE OVERACCUMULATION 1)		13.1.3.4.2 amino acid metabolism.synthesis.aspartate family.methionine.cystathionine beta-lyase	C	563	460		23		1	AB	1	1	1	1.3241e-05	-4.87808	1.38086e-05	-4.85985	7
	AT3G02780.1	isopentenyl-diphosphate delta-isomerase II (IPP2)		16.1.2.7 secondary metabolism.isoprenoids.mevalonate pathway.isopentenyl pyrophosphate:dimethyllallyl pyrophosphate isomerase	C	284	239		16		1	AB	3	2	3	7.44599e-05	-4.12808	5.95494e-05	-4.22512	5
	AT3G03630.1	(chloroplast) cysteine synthase 2 (CS26		13.1.5.3.1 amino acid metabolism.synthesis.serine-glycine-cysteine group.cysteine.OASTL	C	404	320		15		1	AB	1	1	1	1.8654e-05	-4.72923	2.11731e-05	-4.67421	6
	AT3G03780.1	methionine synthase (AtMS2)		13.1.3.4.3 amino acid metabolism.synthesis.aspartate family.methionine.methionine synthase	_	765	755		43		3	ABCD	42	13	42	0.00032999	-3.4815	0.000310211	-3.50834	4
	AT3G06530.1	unknown protein - BP28CT (NUC211) domain		35.1 not assigned.no ontology	S	1830	1813		105		2	ABCD	2	2	2	6.54382e-06	-5.18417	6.04947e-06	-5.21828	7
	AT3G06980.1	DEAD/DEAH box helicase		27.5* RNA. DEAD/DEAH BOX helicase	C	781	754		40		1	AB	1	1	1	7.86733e-06	-5.10417	7.93992e-06	-5.10018	7
	AT3G08840.2	D-alanine--D-alanine ligase family		35.1 not assigned.no ontology	_	937	910		44		1	AB	3	3	3	1.95559e-05	-4.70872	2.16543e-05	-4.66446	6
	AT3G09250.1	DNA binding / nuclease		35.2 not assigned.unknown	C	244	176		12		2	ABCD	8	8	8	0.000269635	-3.56922	0.000211731	-3.67421	4
	AT3G10420.2	unknown protein		35.1 not assigned.no ontology	C	684	606		30		1	AB	1	1	1	9.78873e-06	-5.00927	1.05866e-05	-4.97524	7
	AT3G10790.1	F-box family protein		29.5.11.4.3.2 protein.degradation.ubiquitin.E3.SCF.FBOX	_	319	221		14		1	AB	1	1	1	2.68415e-05	-4.57119	2.26855e-05	-4.64425	6
	AT3G10940.1	protein phosphatase-related		35.2 not assigned.unknown	C	282	221		12		2	ABCD	2	2	2	5.3683e-05	-4.27016	5.29328e-05	-4.27627	6
	AT3G12290.1	C1 tetrahydrofolate dehydrogenase/cyclohydrolase, putative		25.5 C1-metabolism.Methylenetetrahydrofolate dehydrogenase & Methenyltetrahydrofolate cyclohydrolase	_	299	252		16		1	AB	2	2	2	4.70791e-05	-4.32717	3.96996e-05	-4.40121	6
	AT3G14210.1	GDSL-like Lipase/Acylhydrolase - very abundant		16.5.1 secondary metabolism.sulfur-containing.glucosinolates	S	392	365		18		2	ABCD	8	8	8	0.000130016	-3.886	0.000141154	-3.85031	5
	AT3G14900.1	zinc finger protein-related		35.2 not assigned.unknown	C	611	576		32		1	AB	3	3	3	3.08957e-05	-4.5101	2.97747e-05	-4.52615	6
	AT3G15730.1	phospholipase D alpha 1 / PLD alpha 1 (PLDALPHA1) (PLD1)		11.9.3.1 lipid metabolism.lipid degradation.lysophospholipases.phospholipase D	_	810	792		43		1	AB	1	1	1	7.48986e-06	-5.12553	7.38598e-06	-5.13159	7
	AT3G16470.1	JR1 (Jacalin lectin family protein)		17.7.3 hormone metabolism.jasmonate.induced-regulated-responsive-activated	_	451	445		24		1	AB	2	2	2	2.66605e-05	-4.57413	2.64664e-05	-4.5773	6
	AT3G16640.1	TCTP homolog - tumor protein homologue		35.2 not assigned.unknown	_	168	164		8		1	AB	3	3	3	0.000108512	-3.96452	0.000119099	-3.92409	5
	AT3G17820.1	glutamine synthetase		12.2.2 N-metabolism.ammonia metabolism.glutamine synthase	_	354	294		11		1	AB	2	2	2	4.03535e-05	-4.39412	5.77449e-05	-4.23849	5
	AT3G18270.1	CYP77A5P (cytochrome P450, family 77, subfamily A, polypeptide 5 pseudogene); catalytic		26.1 misc.misc2	C	410	340		20		1	AB	2	2	2	3.48939e-05	-4.45725	3.17597e-05	-4.49812	6
	AT3G18295.1	expressed protein		35.2 not assigned.unknown	M	216	186		11		2	ABCD	2	2	2	6.37846e-05	-4.19528	5.77449e-05	-4.23849	5
	AT3G18390.1	EMB1865 (EMBRYO DEFECTIVE 1865)		33.99 development.unspecified	C	848	792		49		1	AB	1	1	1	7.85691e-06	-5.10475	6.48157e-06	-5.18832	7
	AT3G18680.1	aspartate/glutamate/uridylate kinase family protein		23.4.3 nucleotide metabolism.phosphotransfer and pyrophosphatases.uridylate kinase	C	339	286		14		1	AB	3	3	3	7.73735e-05	-4.11141	6.80565e-05	-4.16713	5
	AT3G20440.1	BE1/EMB2729 (BRANCHING ENZYME 1, EMBRYO DEFECTIVE 2729); alpha-amylase		2.1.2.3 major CHO metabolism.synthesis.starch.starch branching	C	869	820		38		1	AB	3	3	3	2.21894e-05	-4.65385	2.50734e-05	-4.60079	6
	AT3G23070.1	expressed protein		35.2 not assigned.unknown	C	881	831		49		1	AB	2	2	2	1.42767e-05	-4.84537	1.29631e-05	-4.88729	7
	AT3G23460.1	cyclopropane fatty acid synthase-related		11.3.7 lipid metabolism.Phospholipid synthesis.cyclopropane-fatty-acyl-phospholipid synthase	M	305	259		15		1	AB	1	1	1	2.29034e-05	-4.6401	2.11731e-05	-4.67421	6
	AT3G23640.1	HGL1 (HETEROGLYCAN GLUCOSIDASE 1); hydrolase, hydrolyzing O-glycosyl compounds		2.2.2.1 major CHO metabolism.degradation.starch.starch cleavage; 26.3 misc.gluco-, galacto- and mannosidases	_	991	933		43		1	AB	7	7	7	4.45057e-05	-4.35158	5.17018e-05	-4.28649	6
	AT3G25660.1	glutamyl-tRNA amidotransferase subunit A		19.1 tetrapyrrole synthesis.glu-tRNA synthetase	C	537	487		22		2	ABCD	3	3	3	3.65419e-05	-4.43721	4.33087e-05	-4.36343	6	-3.2639
	AT3G27260.1	GTE8 (GLOBAL TRANSCRIPTION FACTOR GROUP E8); DNA binding		27.3.52 RNA.regulation of transcription.Global transcription factor group	_	813	810		42		1	AB	3	3	3	2.19703e-05	-4.65816	2.26855e-05	-4.64425	6
	AT3G27300.1	G6PD5 - glucose-6-phosphate 1-dehydrogenase		7.1.1 OPP.oxidative PP.G6PD	_	516	505		35		1	AB	1	1	1	1.17465e-05	-4.93009	9.0742e-06	-5.04219	7
	AT3G27750.1	similar to vacuolar sorting protein 9 (VPS9) domain-containing protein		35.2 not assigned.unknown	C	222	190		11		1	AB	1	1	1	6.11543e-05	-4.21357	2.88725e-05	-4.53952	6
	AT3G27890.1	NADPH-dependent FMN reductase - very abundant?		35.1 not assigned.no ontology	M	196	184		9		3	ABCD	48	48	48	0.00154747	-2.81038	0.00169385	-2.77112	3
	AT3G29240.1	expressed protein, similar to At1g33780		35.1 not assigned.no ontology	C	317	269		12		1	AB	1	1	1	2.20519e-05	-4.65655	2.64664e-05	-4.5773	6
	AT3G30645.1	unknown protein		35.2 not assigned.unknown	_	149	145		11		1	AB	1	1	1	4.09101e-05	-4.38817	2.88725e-05	-4.53952	6
	AT3G44310.1	nitrilase 1 (NIT1 or NITI)		17.2.1 hormone metabolism.auxin.synthesis-degradation	_	346	320		15		3	ABCD	18	18	18	0.000333673	-3.47668	0.000381116	-3.41894	4
	AT3G45770.1	oxidoreductase, zinc-binding dehydrogenase family protein		35.1.12 not assigned.no ontology.pumilio/Puf RNA-binding domain-containing protei	C	375	331		16		1	AB	1	1	1	1.79214e-05	-4.74663	1.98498e-05	-4.70224	6
	AT3G46970.1	starch phosphorylase-2 (AtPHS2)		2.2.2.2 major CHO metabolism.degradation.starch.starch phosphorylase	_	841	824		50		1	AB	4	2	4	2.8796e-05	-4.54067	2.54078e-05	-4.59503	6
	AT3G47450.1	ATNOS1/NOS1; nitric-oxide synthase		35.2 not assigned.unknown	M	561	524		29		1	AB	2	2	2	2.26411e-05	-4.6451	2.19032e-05	-4.65949	6
	AT3G48500.1	expressed protein (pTAC10)		35.2 not assigned.unknown	C	668	628		32		1	AB	7	7	7	6.61207e-05	-4.17966	6.94743e-05	-4.15818	5
	AT3G48990.1	OSB-CoA ligase (menE), At4CL8		11.1.8 lipid metabolism.FA synthesis and FA elongation.acyl coa ligase	_	514	436		16		1	AB	2	2	2	2.72109e-05	-4.56526	3.96996e-05	-4.40121	6
	AT3G49240.1	EMB1796 (EMBRYO DEFECTIVE 1796);PPR motif		35.1.5 not assigned.no ontology.pentatricopeptide (PPR) repeat-containing protein	M	629	597		36		1	AB	4	4	4	3.97452e-05	-4.40072	3.52886e-05	-4.45237	6
	AT3G51140.1	expressed protein - Synechocystis sp., EMBL:D90903		35.2 not assigned.unknown	C	278	212		5		2	ABC	11	11	11	0.000429287	-3.36725	0.000698713	-3.1557	3
	AT3G54440.1	beta-galactosidase		26.3 misc.gluco-, galacto- and mannosidases	_	1107	1101		62		1	AB	6	6	6	3.23268e-05	-4.49044	3.07352e-05	-4.51236	6
	AT3G56160.1	expressed protein		35.2 not assigned.unknown	C	436	389		15		1	AB	1	1	1	1.52493e-05	-4.81675	2.11731e-05	-4.67421	6
	AT3G56240.1	copper homeostasis factor / copper chaperone (CCH) (ATX1)		15.2 metal handling.binding, chelation and storage	S	121	97		5		2	ABCD	4	4	4	0.000244617	-3.61151	0.000254078	-3.59503	4
	AT3G57180.1	GTP binding		35.2 not assigned.unknown	C	644	591		33		1	AB	5	5	5	5.01859e-05	-4.29942	4.81208e-05	-4.31767	6
	AT3G59760.1	cysteine synthase, mitochondrial (O-acetylserine (thiol)-lyase/O-acetylserine sulfhydrylase)		13.1.5.3.1 amino acid metabolism.synthesis.serine-glycine-cysteine group.cysteine.OASTL	C	433	335		21		1	AB	2	1	2	3.43882e-05	-4.46359	3.02473e-05	-4.51931	6
	AT3G60440.1	related to Phosphoglycerate mutase		35.2 not assigned.unknown	_	291	270		16		1	AB	2	2	2	4.39405e-05	-4.35713	3.96996e-05	-4.40121	6
	AT3G62530.1	PBS lyase HEAT-like repeat-containing protein		35.1 not assigned.no ontology	M	221	200		14		3	ABCD	22	22	22	0.000652517	-3.18541	0.000499081	-3.30183	4
	AT4G00640.1	expressed protein		35.2 not assigned.unknown	_	467	410		21		1	AB	1	1	1	1.44682e-05	-4.83959	1.51237e-05	-4.82034	7
	AT4G02260.1	RSH1 (RELA-SPOT HOMOLOG); catalytic		35.1 not assigned.no ontology	C	884	829		44		1	AB	4	4	4	2.86223e-05	-4.5433	2.88725e-05	-4.53952	6
	AT4G05090.1	inositol monophosphatase family protein		23.2 nucleotide metabolism.degradation	M	397	363		15		2	ABCD	3	3	3	4.90245e-05	-4.30959	6.35194e-05	-4.19709	5
	AT4G09000.1	14-3-3 protein GF14 chi (grf1)		30.7 signalling.14-3-3 proteins	_	267	262		17		1	AB	2	2	2	4.52822e-05	-4.34407	3.73643e-05	-4.42754	6
	AT4G09320.1	NDPK1 - very abundant		23.4.10 nucleotide metabolism.phosphotransfer and pyrophosphatases.nucleoside diphosphate kinase	_	169	156		10		3	ABCD	13	13	13	0.000494331	-3.30598	0.000412876	-3.38418	4
	AT4G09430.1	disease resistance protein (TIR-NBS-LRR class), putative		20.1 stress.biotic	_	1039	1036		58		1	AB	2	2	2	1.14517e-05	-4.94113	1.09516e-05	-4.96052	7
	AT4G09620.1	contains InterPro domain Mitochodrial transcription termination factor-related		35.2 not assigned.unknown	C	212	161		8		3	ABCD	12	12	12	0.000442134	-3.35445	0.000476395	-3.32203	4
	AT4G11980.1	ATNUDT14 (Arabidopsis thaliana Nudix hydrolase homolog 14); hydrolase		35.1 not assigned.no ontology	M	309	249		14		1	AB	1	1	1	2.38232e-05	-4.623	2.26855e-05	-4.64425	6
	AT4G13430.1	aconitase - abundant		8.2.3 TCA / org. transformation.other organic acid transformaitons.aconitase	C	509	433		22		2	ABCD	13	13	13	0.000178096	-3.74935	0.000187671	-3.7266	4
	AT4G14570.1	acylaminoacyl-peptidase (AARE1)		29.5 protein.degradation	_	764	700		33		1	AB	4	4	4	3.3897e-05	-4.46984	3.84966e-05	-4.41458	6
	AT4G14880.1	cysteine synthase / O-acetylserine (thiol)-lyase / O-acetylserine sulfhydrylase (OAS1) - very abundant		13.1.5.3.1 amino acid metabolism.synthesis.serine-glycine-cysteine group.cysteine.OASTL	_	322	302		16		3	ABCD	10	10	10	0.000196423	-3.70681	0.000198498	-3.70224	4
	AT4G14890.1	Fd-like-1		26.3 misc. other Ferredoxins and Rieske domain	C	154	98		5		1	AB	2	2	2	0.000121061	-3.917	0.000127039	-3.89606	5
	AT4G15110.1	cytochrome P450-type monooxygenase CYP97B3; beta hydroxylase		26.1 misc.cytochrome P450	M	580	528		28		1	AB	9	9	9	0.000101113	-3.99519	0.000102085	-3.99104	5
	AT4G21990.1	5'-adenylylsulfate reductase-3 (APR3)		14.2 S-assimilation.APR	C	458	389		21		1	AB	1	1	1	1.72944e-05	-4.7621	1.51237e-05	-4.82034	7
	AT4G26670.1	mitochondrial import inner membrane translocase subunit Tim17/Tim22/Tim24		29.3.2 protein.targeting.mitochondria	_	210	149		6		1	AB	1	1	1	3.98119e-05	-4.39999	5.29328e-05	-4.27627	6
	AT4G28030.1	GCN5-related N-acetyltransferase (GNAT)		26.24 misc.GCN5-related N-acetyltransferase	C	274	209		11		1	AB	1	1	1	2.83826e-05	-4.54695	2.88725e-05	-4.53952	6
	AT4G28730.1	glutaredoxin family protein - likely plastid		21.4 redox.glutaredoxins	C	174	82		4		1	AB	2	2	2	0.000144682	-3.83959	0.000158798	-3.79915	5
	AT4G29350.1	profilin 2 - actin monomer binding protein		31.6* cell organization-cytoskeleton/myosin/actin/tubulin/movement	_	131	96		5		1	AB	1	1	1	6.17913e-05	-4.20907	6.35194e-05	-4.19709	5
	AT4G30310.1	ribitol kinase, putative, similar to ribitol kinase (Klebsiella pneumoniae) gi:2905643:gb:AAC26495		3.3 minor CHO metabolism.sugar alcohols	_	499	473		25		1	AB	2	2	2	2.50823e-05	-4.60063	2.54078e-05	-4.59503	6
	AT4G30620.1	expressed protein hypothetical protein - Arabidopsis thaliana,PID:g3738329		35.2 not assigned.unknown	C	180	132		7		2	ABCD	17	16	17	0.000763966	-3.11693	0.000771307	-3.11277	3
	AT4G32250.1	protein kinase family protein		29.4.1 protein.postranslational modification.kinase	_	611	592		34		1	AB	1	1	1	1.00202e-05	-4.99912	9.34109e-06	-5.0296	7
	AT4G32520.1	glycine/serine hydroxymethyltransferase		1.2.5 PS.photorespiration.serine hydroxymethyltransferase; 13.1.5.2.1 amino acid metabolism.synthesis.serine-glycine-cysteine group.glycine.glycine hydroxymethyltransferase	C	529	469		25		1	AB	1	1	1	1.26481e-05	-4.89797	1.27039e-05	-4.89606	7
	AT4G33470.1	HDA14 (histone deacetylase 14); histone deacetylase		27.3.55 RNA.regulation of transcription.HDA	C	423	378		13		1	AB	1	1	1	1.79757e-05	-4.74532	2.44305e-05	-4.61207	6
	AT4G33510.1	2-dehydro-3-deoxyphosphoheptonate aldolase 2 / 3-deoxy-D-arabino-heptulosonate 7-phosphate synthase 2 / DAHP synthetase 2 (DHS2),		13.1.6.1.1 amino acid metabolism.synthesis.aromatic aa.chorismate.3-deoxy-D-arabino-heptulosonate 7-phosphate synthase	C	507	460		27		2	ABCD	8	8	8	0.000103165	-3.98647	9.41028e-05	-4.0264	5
	AT4G33580.1	beta carbonate dehydratase 5 (CA5) (low expression in leaf)		8.3 TCA / org. transformation.carbonic anhydrases	C	301	245		17		1	AB	3	3	3	0.000109177	-3.96187	5.60465e-05	-4.25145	6
	AT4G34620.1	30S ribosomal protein S16p family		29.2.2 protein.synthesis.misc ribososomal protein	M	113	91		4		1	AB	5	5	5	0.000325932	-3.48687	0.000396996	-3.40121	4
	AT4G35630.1	phosphoserine aminotransferase - abundant		13.1.5.1.2 amino acid metabolism.synthesis.serine-glycine-cysteine group.serine.phosphoserine aminotransferase	C	430	367		19		3	ABCD	28	23	28	0.000452575	-3.34431	0.000468038	-3.32972	4
	AT4G38225.1	expressed protein		35.2 not assigned.unknown	C	363	312		14		1	AB	11	11	11	0.000217506	-3.66253	0.00024954	-3.60286	4
	AT5G01500.1	mitochondrial carrier protein family		34.9 transport.metabolite transporters at the mitochondrial membrane	C	415	354		23		1	AB	1	1	1	1.6757e-05	-4.7758	1.38086e-05	-4.85985	7
	AT5G01650.1	macrophage migration inhibitory factor family protein / MIF family protein		35.1 not assigned.no ontology	_	115	94		4		3	ABCD	14	14	14	0.000883485	-3.0538	0.00111159	-2.95406	3
	AT5G01950.1	ATP binding / kinase/ protein serine/threonine kinase		30.2.8.1 signalling.receptor kinases.leucine rich repeat VIII-1	S	1032	962		42		1	AB	1	1	1	6.16629e-06	-5.20998	7.56183e-06	-5.12137	7
	AT5G03910.1	ABC transporter family protein		34.16 transport.ABC transporters and multidrug resistance systems	C	634	583		28		1	AB	3	3	3	3.38325e-05	-4.47067	3.40282e-05	-4.46816	6
	AT5G04440.1	expressed protein		35.2 not assigned.unknown	C	255	162		10		2	ABCD	4	4	4	0.000146468	-3.83426	0.000127039	-3.89606	5
	AT5G04810.1	pentatricopeptide repeat (PPR) protein - maize PPR4 orthologue		26.54* misc. Pentapeptide repeat (PPR) unknown function	C	952	892		47		1	AB	1	1	1	6.65019e-06	-5.17717	6.75738e-06	-5.17022	7
	AT5G05730.1	ASA1 (ANTHRANILATE SYNTHASE ALPHA SUBUNIT 1); anthranilate synthase		13.1.6.5.1 amino acid metabolism.synthesis.aromatic aa.tryptophan.anthranilate synthase	C	595	535		30		2	ABCD	7	7	7	7.76145e-05	-4.11006	7.4106e-05	-4.13015	5
	AT5G08610.1	DEAD box RNA helicase (RH26)		27.5* RNA. DEAD/DEAH BOX helicase	C	850	778		47		1	AB	2	2	2	1.52493e-05	-4.81675	1.35148e-05	-4.86919	7
	AT5G10160.1	beta-hydroxyacyl-ACP dehydratase, plastid (Lipid Gene Database; Beisson)		11.1.5 lipid metabolism.FA synthesis and FA elongation.beta hydroxyacyl ACP dehydratase	C	219	171		8		2	ABCD	5	3	5	0.000366171	-3.43632	0.000198498	-3.70224	4
	AT5G10460.1	haloacid dehalogenase-like hydrolase		35.1 not assigned.no ontology	_	306	239		9		1	AB	1	1	1	2.482e-05	-4.6052	3.52886e-05	-4.45237	6
	AT5G10920.1	argininosuccinate lyase (AtArgH)		13.1.2.3.23 amino acid metabolism.synthesis.glutamate family.arginine.argininosuccinate lyase	C	517	472		28		1	AB	2	2	2	2.51355e-05	-4.59971	2.26855e-05	-4.64425	6
	AT5G13420.1	transaldolase-1 - very abundant		7.2.2 OPP.non-reductive PP.transaldolase	C	438	377		22		2	ABCD	3	3	3	4.7204e-05	-4.32602	4.33087e-05	-4.36343	6	-3.1105
	AT5G14220.1	protoporphyrinogen oxidase (PPO) (PPOX)		19.9 tetrapyrrole synthesis.protoporphyrin IX oxidase	_	508	486		24		1	AB	2	2	2	2.44114e-05	-4.61241	2.64664e-05	-4.5773	6
	AT5G14590.1	isocitrate dehydrogenase [NAD+],		8.1.4 TCA / org. transformation.TCA.IDH	C	485	420		28		3	ABCD	15	15	15	0.000254227	-3.59478	0.000170141	-3.76919	5
	AT5G15970.1	stress-induced protein (KIN2) / cold-regulated protein (COR6.6)		20.2.2 stress.abiotic.cold; 31.1 cell.organisation	_	66	33		1		1	AB	1	1	1	0.000179757	-3.74532	0.000317597	-3.49812	4
	AT5G16440.1	isopentenyl diphosphate isomerase (IPP1)		16.1.2.7 secondary metabolism.isoprenoids.mevalonate pathway.isopentenyl pyrophosphate:dimethyllallyl pyrophosphate isomerase	C	291	239		16		2	ABCD	8	7	8	0.00019856	-3.70211	0.000158798	-3.79915	5
	AT5G17420.1	cellulose synthase, catalytic subunit (IRX3		10.2.1 cell wall.cellulose synthesis.cellulose synthase	_	1026	1022		54		1	AB	2	2	2	1.16085e-05	-4.93522	1.17629e-05	-4.92949	7
	AT5G19460.1	nudix hydrolase family protein (ATNUDT20), Thiamine pyrophosphokinase (TPK)		35.1 not assigned.no ontology	C	374	325		19		2	ABCD	3	3	3	5.47566e-05	-4.26156	5.01469e-05	-4.29976	6
	AT5G19750.1	22kDa peroxisomal membrane protein-like		35.1 not assigned.no ontology	C	288	216		6		2	A	3	3	3	8.23885e-05	-4.08413	0.000158798	-3.79915	5
	AT5G20250.1	similar to alkaline alpha galactosidase		3.1.2.2 minor CHO metabolism.raffinose family.raffinose synthases.putative	_	749	716		39		1	AB	4	4	4	3.31395e-05	-4.47965	3.2574e-05	-4.48713	6
	AT5G20980.1	5-methyltetrahydropteroyltriglutamate-homocysteine S-methyltransferase		13.1.3.4.3 amino acid metabolism.synthesis.aspartate family.methionine.methionine synthase	C	812	779		43		2	ABCD	25	13	25	0.000208285	-3.68134	0.000184649	-3.73365	4
	AT5G22580.1	expressed protein		35.2 not assigned.unknown	_	111	96		7		1	AB	1	1	1	6.17913e-05	-4.20907	4.5371e-05	-4.34322	6
	AT5G23010.1	2-isopropylmalate synthase - HMGL-like domain (MAM1)		13.1.4.4.1 amino acid metabolism.synthesis.branched chain group.leucine specific.2-isopropylmalate synthase	C	506	457		26		1	AB	1	1	1	1.29802e-05	-4.88672	1.22153e-05	-4.9131	7
	AT5G24690.1	expressed protein		35.2 not assigned.unknown	C	521	480		27		1	AB	4	4	4	4.94331e-05	-4.30598	4.70514e-05	-4.32743	6
	AT5G35570.1	unknown protein (Duf246 domain)		35.2 not assigned.unknown	C	652	618		28		1	AB	3	3	3	2.8796e-05	-4.54067	3.40282e-05	-4.46816	6
	AT5G36210.1	serine-type acylpeptidase (AARE2)		29.5 protein.degradation	C	676	650		34		2	ABCD	3	3	3	2.73783e-05	-4.56259	2.80233e-05	-4.55248	6
	AT5G40390.1	SIP1 (SEED IMBIBITION 1-LIKE); galactinol-sucrose galactosyltransferase/ hydrolase		3.1.2.1 minor CHO metabolism.raffinose family.raffinose synthases.known	_	783	779		34		1	AB	1	1	1	7.61485e-06	-5.11834	9.34109e-06	-5.0296	7
	AT5G40450.1	unknown protein		35.2 not assigned.unknown	_	2910	2880		179		1	AB	5	5	5	1.02986e-05	-4.98722	8.87142e-06	-5.05201	7
	AT5G42310.1	pentatricopeptide repeat (PPR) protein		26.54* misc. Pentapeptide repeat (PPR) unknown function	M	709	655		35		1	AB	3	3	3	2.71693e-05	-4.56592	2.72226e-05	-4.56507	6
	AT5G42590.1	CYP71A16 (cytochrome P450, family 71, subfamily A, polypeptide 16); oxygen binding		26.1 misc.cytochrome P450	S	497	418		26		1	AB	1	1	1	1.41913e-05	-4.84798	1.22153e-05	-4.9131	7
	AT5G42980.1	thioredoxin h3 (Trx H3)		21.1 redox.thioredoxin	_	118	97		7		1	AB	1	1	1	6.11543e-05	-4.21357	4.5371e-05	-4.34322	6
	AT5G44520.1	ribose 5-phosphate isomerase-related		1.3.10 PS.calvin cyle.Rib5P Isomerase; 7.2.4 OPP.non-reductive PP.ribose 5-phosphate isomerase	C	296	266		13		3	ABCD	7	7	7	0.000240022	-3.61975	0.000171014	-3.76697	5
	AT5G46795.1	MSP2 (MICROSPORE-SPECIFIC PROMOTER 2)		35.2 not assigned.unknown	_	192	176		8		1	AB	2	2	2	6.74087e-05	-4.17128	7.93992e-05	-4.10018	5
	AT5G47760.1	phosphoglycolate phosphatase, putative		35.1 not assigned.no ontology	_	301	210		13		1	AB	3	2	3	8.47424e-05	-4.0719	7.32916e-05	-4.13495	5
	AT5G47860.1	expressed protein		35.2 not assigned.unknown	C	431	387		19		2	ABCD	3	3	3	4.59843e-05	-4.33739	5.01469e-05	-4.29976	6
	AT5G52810.1	ornithine cyclodeaminase/mu-crystallin family protein		16.99 secondary metabolism.unspecified	C	325	283		12		1	AB	1	1	1	2.0961e-05	-4.67859	2.64664e-05	-4.5773	6
	AT5G53850.2	haloacid dehalogenase-like hydrolase		3.5 minor CHO metabolism.others	_	507	504		30		2	ABCD	8	8	8	9.41582e-05	-4.02614	8.46925e-05	-4.07215	5
	AT5G57040.1	lactoylglutathione lyase family protein / glyoxalase I		13.2.3.2 amino acid metabolism.degradation.aspartate family.threonine; 24.2 Biodegradation of Xenobiotics.lactoylglutathione lyase	C	197	178		8		2	ABCD	2	2	2	6.66513e-05	-4.17619	7.93992e-05	-4.10018	5
	AT5G57170.1	macrophage migration inhibitory factor family protein / MIF family protein		35.1 not assigned.no ontology	_	115	104		3		1	AB	2	2	2	0.000114076	-3.9428	0.000211731	-3.67421	4
	AT5G58770.1	dehydrodolichyl diphosphate synthase, putative / DEDOL-PP synthase, putative		35.1 not assigned.no ontology	M	310	259		15		2	ABCD	6	6	6	0.00013742	-3.86195	0.000127039	-3.89606	5
	AT5G60720.1	expressed protein, DUF547 domain		35.2 not assigned.unknown	C	691	661		48		1	AB	1	1	1	8.97423e-06	-5.047	6.6166e-06	-5.17936	7
	AT5G61560.1	protein kinase family protein		29.4.1 protein.postranslational modification.kinase	_	796	724		40		1	AB	1	1	1	8.19333e-06	-5.08654	7.93992e-06	-5.10018	7
	AT5G63100.1	expressed protein		35.2 not assigned.unknown	M	329	250		14		2	ABCD	3	3	3	7.11836e-05	-4.14762	6.80565e-05	-4.16713	5
	AT5G65780.1	branched-chain amino acid aminotransferase 5 (BCAT5) - mitochondrial?		13.1.4.1 amino acid metabolism.synthesis.branched chain group.common	C	415	350		16	AT3G49680.1 (2);	2	ABCD	27	17	24.2973	0.000411802	-3.38531	0.000482297	-3.31669	4
	AT5G66470.1	GTP binding / RNA binding / nucleic acid binding		35.2 not assigned.unknown	C	427	388		28		1	AB	2	2	2	3.05772e-05	-4.5146	2.26855e-05	-4.64425	6
	Columns are as follows: Accession – only one gene model shown, either the one with the highest Mowse score, or the lowest accession number, in the case of equal Mowse scores; Lab Annot. - protein description based on cross-referencing the literature and previously obtained data; Curated Location – location based on cross-referencing the literature and previously obtained data; Target P – localiza…
