# Supplementary material for: Sorting Signals, N-Terminal Modifications and Abundance of the Chloroplast Proteome
Source: PLoS One. 2008 Apr 23;3(4):e1994. doi: 10.1371/journal.pone.0001994 (PMC2291561; doi:10.1371/journal.pone.0001994)
Supplement: Table S3 — Analysis by Q-TOF of seven independent stromal preparations identifying 623 non-redundant proteins (counting only 1 gene model) with 1 or more unique peptides. (0.10 MB XLS) [file pone.0001994.s004.xls]

## Sheet: SupplTable4
n+A1
	Supplemental Table 3. 623 proteins (only gene model per protein) identified in the six stromal preparations by nanoLC-QTOF with 1 or more unique peptides.
	accession number	protein name	TargetP	# total unique peptides
	AT1G01080.1	RNA-binding protein cp33	C	3
	AT1G02560.1	ClpP5	C	55
	AT1G03475.1	coproporphyrinogen III oxidase	C	20
	AT1G03600.1	PSII Lumen Tat lTP	C	6
	AT1G03630.1	PORC- ~constitutive expression	C	17
	AT1G03680.1	thioredoxin m1	C	32
	AT1G04410.1	malate dehydrogenase, cytosolic,	_	8
	AT1G04420.1	aldo/keto reductase family	C	20
	AT1G05190.1	50S ribosomal protein L6p family	C	17
	AT1G06130.1	hydroxyacylglutathione hydrolase, putative / glyoxalase II	C	3
	AT1G06190.1	expressed protein	C	1
	AT1G06680.1	psbP OEC23 Tat lTP	C	70
	AT1G06690.1	aldo/keto reductase family	C	1
	AT1G07320.1	50S ribosomal protein L4	C	39
	AT1G07700.1	thioredoxin family protein	C	5
	AT1G07890.1	L-ascorbate peroxidase 1, cytosolic (APX1)	_	1
	AT1G08520.1	Mg-protoporphyrin IX chelatase (CHLD)	C	8
	AT1G09130.1	ClpR3	C	28
	AT1G09340.1	Rap38 or CSP41B	_	190
	AT1G09795.1	ATP phosphoribosyl transferase (ATP-PRT2)	C	8
	AT1G09830.1	phosphoribosylamine--glycine ligase (PUR2)	C	7
	AT1G10760.1	Sex1 - R1 protein - controls starch phosphorylation	C	84
	AT1G10960.1	Fd1-leaf	C	2
	AT1G11430.1	DAG protein -related	C	9
	AT1G11720.1	starch synthase type III	C	2
	AT1G11750.1	ClpP6	C	18
	AT1G12230.1	transaldolase	C	2
	AT1G12250.1	thylakoid lumen pentapeptide repeat	C	1
	AT1G12410.1	ClpR2	C	10
	AT1G12520.1	Cu-metallo chaperone (AtCCS)	_	4
	AT1G12800.1	S1 RNA-binding domain-containing protein	C	4
	AT1G12900.1	glyceraldehyde-3-phosphate dehydrogenase A-2 (GAPA-2)	C	94
	AT1G13270.1	methionine aminopeptidase MAP1B	C	5
	AT1G13280.1	allene oxide cyclase family similar to ERD12	C	2
	AT1G13930.1	expressed protein - weak similarity to 60S ribosomal su	_	5
	AT1G14030.1	Rubisco LS methyltransferase (LSMT)	C	3
	AT1G14410.1	DNA-binding protein (pTAC1) Why1 - DNA binding/transcription factor -p24 like	C	2
	AT1G14810.1	aspartate-semialdehyde dehydrogenase	C	37
	AT1G15060.1	expressed protein	C	1
	AT1G15140.1	oxidoreductase NAD-binding domain-containing protein	C	21
	AT1G16080.1	expressed protein	C	61
	AT1G16720.1	HCF173 - involved in translation of the D1 protein	C	7
	AT1G16880.1	uridylyltransferase-related	C	46
	AT1G17050.1	geranyl diphosphate synthase - GPPS or AtSPS2	C	5
	AT1G17220.1	translation initiation factor IF-2	C	19
	AT1G17650.1	6-phosphogluconate dehydrogenase NAD-binding domain	C	44
	AT1G17745.1	D-3-phosphoglycerate dehydrogenase (3-PGDH)	C	6
	AT1G18500.1	2-isopropylmalate synthase (IMS1)	C	11
	AT1G18640.1	3-phosphoserine phosphatase-1 (PSP-1)	C	1
	AT1G19570.1	dehydroascorbate reductase-1 (DHAR1) - monomeric-cytosol	_	4
	AT1G19740.1	ATP-dependent protease La (LON)	C	3
	AT1G20020.1	FNR-2 (interaction with Cytf, maybe also AT5G66190)	C	51
	AT1G20340.1	plastocyanin-1 (PC-1)	C	48
	AT1G20620.1	catalase 3 (CAT3)	_	30
	AT1G21350.1	expressed protein	S	2
	AT1G23740.1	oxidoreductase, zinc-binding dehydrogenase family	C	89
	AT1G24330.1	armadillo/beta-catenin repeat / U-box domain	_	4
	AT1G24360.1	Plastidial Ketoacyl-ACP Reductase	C	15
	AT1G24610.1	SET domain-containing protein	C	1
	AT1G26160.1	metal-dependent phosphohydrolase HD domain	C	2
	AT1G26220.1	GCN5-related N-acetyltransferase (GNAT)	C	2
	AT1G27450.1	Adenine phosphoribosyltransferase-1 (APT1)	C	7
	AT1G29900.1	carbamoylphosphate synthetase	C	30
	AT1G31160.1	protein kinase C (inhibitor) (Zinc-binding protein)	C	2
	AT1G31180.1	3-isopropylmalate dehydrogenase-3, chloroplast,	M	15
	AT1G31190.1	Inositol monophophatase-1	C	17
	AT1G31230.1	aspartate kinase/homoserine dehydrogenase (ak-hsdh)	C	13
	AT1G31860.1	histidine biosynthesis bifunctional protein (HISIE) or phosphoribosyl-ATP pyrophosphohydrolase	M	5
	AT1G32060.1	phosphoribulokinase-2 (PRK-2)	C	262
	AT1G32070.1	GCN5-related N-acetyltransferase (GNAT) protein	C	1
	AT1G32160.1	expressed protein	C	1
	AT1G32200.1	glycerol-3-phosphate acyltransferase (ATS1)	C	7
	AT1G32220.1	flavin reductase-related (3Beta_HSD; Isoflavone_redu)	C	21
	AT1G32990.1	50S ribosomal protein L11p	C	32
	AT1G33780.1	expressed protein	C	1
	AT1G35420.1	dienelactone hydrolase family	C	9
	AT1G35680.1	50S ribosomal protein L21	C	23
	AT1G35720.1	Annexin - AnnAt1	_	3
	AT1G36390.1	GrpE-2	C	2
	AT1G42970.1	glyceraldehyde-3-phosphate dehydrogenase B (GAPB)	C	287
	AT1G43560.1	thioredoxin y2 (Trx Y2)	C	9
	AT1G48350.1	50S ribosomal protein L18p	C	3
	AT1G48420.1	putative ACC deaminase (Pyridoxal-phosphate dependent enzyme domain)	M	1
	AT1G48520.1	Glu-tRNA(Gln) amidotransferase subunit B (GATB or GLU-ADT subunit B)	M	8
	AT1G49970.1	ClpR1	C	2
	AT1G50170.1	sirohydrochlorin ferrochelase - SirB	C	2
	AT1G50320.1	thioredoxin x (Trx X)	C	7
	AT1G50480.1	10-formyltetrahydrofolate synthetase (THFS)	_	2
	AT1G50900.1	Expressed protein - ankyrin domain	C	3
	AT1G51320.1	F-box family protein (FBX11)	_	4
	AT1G52510.1	hydrolase, alpha/beta fold family	C	17
	AT1G52670.1	Biotin carboxyl carrier protein of acetyl-CoA carboxylase (BCCP)	C	3
	AT1G53240.1	malate dehydrogenase [NAD], mitochondrial	M	1
	AT1G53280.1	DJ-1/PfpI family	C	1
	AT1G53520.1	chalcone-flavanone isomerase-related	C	3
	AT1G53670.1	methione sulfoxide reductase type B - 1 (MSRB1)	C	2
	AT1G54580.1	acyl carrier protein, chloroplast	C	2
	AT1G55480.1	expressed protein	C	9
	AT1G55490.1	Cpn60-beta-2	C	86
	AT1G56050.1	GTP-binding protein; DUF933	C	7
	AT1G56070.1	elongation factor 2, EF-2	_	9
	AT1G56190.1	phosphoglycerate kinase-1 (PGK-2)	C	42
	AT1G56500.1	haloacid dehalogenase-like hydrolase-1	C	4
	AT1G57770.1	amine oxidase family, contains similarity to carotenoid isomerase (Lycopersicon esculentum) GI:19550437, phytoene dehydrogenase (PDH1)	C	1
	AT1G58080.1	ATP phosphoribosyl transferase	C	2
	AT1G59990.1	DEAD/DEAH box helicase	C	1
	AT1G60950.1	Fd2-leaf	C	2
	AT1G60990.1	similar to aminomethyltransferase	_	2
	AT1G62640.1	3-oxoacyl-(acyl-carrier-protein) synthase III / 3-ketoacyl-acyl carrier protein synthase III (KAS III)	C	2
	AT1G62750.1	elongation factor Tu-G (EF-G) (sco1)	C	235
	AT1G62780.1	expressed protein (NIPSNAP domain)	C	33
	AT1G63610.1	expressed protein	C	2
	AT1G63770.2	glycyl aminopeptidase (M1) (model .2 is better than model .1)	C	49
	AT1G63940.1	monodehydroascorbate reductase (MDHAR)	C	49
	AT1G63970.1	2C-methyl-D-erythritol 2,4-cyclodiphosphate synthase (ispF);	C	5
	AT1G64190.1	6-phosphogluconate dehydrogenase-1	S	3
	AT1G65260.1	Vipp1 - mutant HCF155 - PspA like	C	4
	AT1G66430.1	pfkB family carbohydrate kinase	C	12
	AT1G66670.1	ClpP3	C	7
	AT1G67090.1	Rubisco small subunit-4 (RBCS-4)	C	543
	AT1G67280.1	glyoxalase I -1, putative (lactoylglutathione lyase)	C	54
	AT1G67700.1	expressed protein	M	12
	AT1G68010.1	glycerate dehydrogenase / NADH-dependent hydroxypyruvate reductase (HPR)	_	1
	AT1G68590.1	PSRP-3A associates with 30S	C	8
	AT1G69020.1	prolyl oligopeptidase family protein	M	1
	AT1G69740.1	porphobilinogen synthase-1 (delta-aminolevulinic acid dehydratase-1) (ALAD-1)	C	44
	AT1G69830.1	alpha-amylase - AtAMY3	C	54
	AT1G70070.1	DEAD/DEAH box helicase	C	1
	AT1G70200.1	RNA recognition motif (RRM) protein	C	1
	AT1G70580.1	alanine aminotransferase-2	_	6
	AT1G70820.1	phosphoglucomutase-2 (PGM-2)	C	8
	AT1G73060.1	expressed protein	C	10
	AT1G74040.1	2-isopropylmalate synthase -related	C	1
	AT1G74260.1	AIR synthase related protein	M	7
	AT1G74970.1	30S ribosomal protein S9	C	19
	AT1G75330.1	ornithine carbamoyltransferase	C	2
	AT1G75350.1	50S ribosomal protein L31 chloroplast	C	28
	AT1G75460.1	ATP-dependent protease La (LON)	C	2
	AT1G76080.1	thioredoxin (CDSP32)	C	49
	AT1G76100.1	PC-2	C	2
	AT1G76450.1	OEC23-like-2 Tat lTP	C	2
	AT1G76730.1	5-formyltetrahydrofolate cyclo-ligase family protein	C	1
	AT1G77060.1	isocitrate lyase (strange in the plastid) similar to carboxyphosphonoenolpyruvate mutase	C	6
	AT1G77090.1	OEC23-like-5 Tat lTP TL29.8	C	9
	AT1G78380.1	putative glutathione transferase	_	3
	AT1G78630.1	30S ribosomal protein S5	C	15
	AT1G79330.1	Metacaspase AtMCPb2/AMC6.	_	2
	AT1G79790.1	haloacid dehalogenase-like hydrolase family protein	C	1
	AT1G79850.1	30S ribosomal protein S17 chloroplast	C	6
	AT1G80380.2	phosphoribulokinase-1 (PRK-1) - Model .2 is better than model .2	C	59
	AT1G80480.1	similar to PRLI-interacting factor L (pTAC17)	C	10
	AT1G80560.1	3-isopropylmalate dehydrogenase-1	C	6
	AT1G80600.1	acetylornithine transaminase/AOTA/ACOAT)	C	6
	AT2G01140.1	fructose-bisphosphate aldolase-3 (SFBA-3)	C	10
	AT2G01210.1	leucine-rich repeat transmembrane protein kinase, putative	S	9
	AT2G01350.1	quinolinate phosphoribosyl transferase family protein	M	1
	AT2G02500.1	4-Diphosphocytidyl-2C-methyl-D-erythritol synthase (ISPD) - mevalonate-independent	M	7
	AT2G02740.1	Why3 - DNA binding/transcription factor (p24 or Pbf-2) (pTAC11)	C	1
	AT2G03390.1	uvrB/uvrC motif-containing protein	C	3
	AT2G04030.1	cpHSP90	C	149
	AT2G04400.1	indole-3-glycerol phosphate synthase (IGPS)	C	8
	AT2G04700.1	ferredoxin-thioredoxin reductase subunit A (catalytic)	C	2
	AT2G04842.1	Thr-tRNA synthetase (ThrRS-2) (dual targeted - cTP/mTP)	C	13
	AT2G05710.1	aconitate hydratase (citrate hydro-lyase/aconitase)	C	9
	AT2G05990.1	Enoyl-ACP reductase (MOD1 - (MOSAIC DEATH 1);	C	58
	AT2G15620.1	nitrite reductase (ferredoxin)	C	88
	AT2G16600.1	peptidyl-prolyl cis-trans isomerase, cytosolic / cyclophilin / rotamase (ROC3) GI:1305455	_	3
	AT2G17265.1	homoserine kinase	C	8
	AT2G17580.1	polyA polymerase	M	1
	AT2G19730.1	60S ribosomal protein L28 (RPL28A)	_	1
	AT2G19940.1	N-acetyl-gamma-glutamyl-phosphate reductase	_	15
	AT2G20260.1	psaE-2 subunit IV - stromal side	C	8
	AT2G20270.1	glutaredoxin protein family	C	13
	AT2G20690.1	riboflavin synthase alpha chain -related	C	1
	AT2G20890.1	TF1 - thylakoid formation1	C	16
	AT2G21170.1	triosephosphate isomerase-1 (TPI-1)	C	225
	AT2G21330.1	fructose-bisphosphate aldolase-1 (SFBA-1)	C	252
	AT2G21370.1	xylulose kinase (DXK2)	M	1
	AT2G21385.1	expressed protein	C	17
	AT2G21530.1	unknown protein, forkhead domain	C	15
	AT2G21660.1	glycine-rich RNA-binding protein (GRP7)	_	1
	AT2G22230.1	beta-hydroxyacyl-ACP dehydratase, plastid	C	4
	AT2G24020.1	expressed protein YbaB family (DUF149)	C	21
	AT2G24060.1	translation initiation factor 3 (IF-3) family protein	C	1
	AT2G25080.1	glutathione peroxidase 2 (GPX2)	C	90
	AT2G25140.1	ClpB2	M	1
	AT2G25830.1	YebC-related	C	2
	AT2G25840.1	Trp-tRNA synthetase (dual targeted - cTP/mTP)	C	1
	AT2G26670.1	heme oxygenase 1 - HO1 (Hy1)	C	9
	AT2G27680.1	aldo/keto reductase family	C	15
	AT2G28000.1	Cpn60-alpha-1	C	292
	AT2G28190.1	copper/zinc superoxide dismutase Cu,Zn-SOD (CSD2)	C	70
	AT2G28900.1	OEP16 - HP15	_	1
	AT2G29630.1	thiamine biosynthesis (thiC family)	C	1
	AT2G30200.1	malonyl-CoA:Acyl carrier protein transacylase	C	8
	AT2G30695.1	similarity to Trigger factor	C	5
	AT2G30790.1	psbP OEC23 Tat lTP	C	2
	AT2G30860.1	glutathione S-transferase (AtGST9)	_	24
	AT2G30870.1	glutathione transferase -Phi class (ATGSTF10) - very abundant	S	3
	AT2G31670.1	expressed protein	M	15
	AT2G33255.1	haloacid dehalogenase-like hydrolase	M	1
	AT2G33430.1	DAG protein - affects maturation rRNA -	M	2
	AT2G33450.1	50S ribosomal protein L28, chloroplast (CL28)	C	4
	AT2G33800.1	30S Ribosomal p S5 Isolog L13	C	15
	AT2G35040.1	AICARFT/IMPCHase bienzyme family protein	C	18
	AT2G35410.1	putative RNA binding protein	C	29
	AT2G35450.1	expressed protein- domain Amidohydrolase 2 (InterPro:IPR006992)	C	2
	AT2G35490.1	fibrillin (FIB2)	C	1
	AT2G36145.1	expressed protein	C	4
	AT2G36250.1	FtsZ2.1 plastid division - tubulin motifs	C	6
	AT2G36390.1	1,4-alpha-glucan branching enzyme SBEII (starch branching enzyme class II/sbe2-1)	C	12
	AT2G36530.1	Enolase	_	3
	AT2G37220.1	RNA binding protein CP29 B'	C	63
	AT2G37240.1	expressed protein	C	2
	AT2G37500.1	glutamate/ornithine acetyltransferase -related	C	6
	AT2G37660.1	3-beta-hydroxy-delta5-steroid dehydrogenase/epimerase domain	C	128
	AT2G37690.1	phosphoribosylaminoimidazole carboxylase	C	1
	AT2G38040.1	putative alpha-carboxyltransferase ;	C	9
	AT2G38140.1	PSRP-4 associates with 30S	C	3
	AT2G38230.1	PDX1.1 (Vitamine b6 synthesis)	_	1
	AT2G38270.1	CAX-interacting protein, CAXIP1-like, glutaredoxin-related protein	C	29
	AT2G39080.1	expressed protein	C	6
	AT2G39730.1	Rubisco activase	C	1161
	AT2G40300.1	Ferritin-4	C	8
	AT2G40490.1	uroporphyrinogen decarboxylase (UPD)	C	49
	AT2G40630.1	expressed protein	_	6
	AT2G41650.1	expressed protein	_	1
	AT2G41680.1	AtNTRC - NADPH reductase - oxidative stress defense	C	8
	AT2G41950.1	expressed protein	C	1
	AT2G42130.4	fibrillin (FIB7b) - model .4 scores better than models 1-3 and 5	_	22
	AT2G42530.1	cold-regulated protein (cor15b)	C	13
	AT2G42540.1	cold-regulated protein (cor15a)	M	2
	AT2G43030.1	50S ribosomal protein L3	C	73
	AT2G43090.1	aconitase	C	33
	AT2G43180.1	expressed protein	C	1
	AT2G43560.1	FKBP-type peptidyl-prolyl cis-trans isomerase	C	6
	AT2G43710.1	acyl-[acyl-carrier-protein] desaturase-1 (stearoyl-ACP desaturase)	C	12
	AT2G43750.1	cysteine synthase	C	84
	AT2G43945.1	expressed protein	C	13
	AT2G44040.1	dihydrodipicolinate reductase - very similar to AT3G59890	C	4
	AT2G44650.1	Cpn10-1	C	15
	AT2G44920.1	thylakoid lumen pentapeptide repeat	C	5
	AT2G45440.1	dihydrodipicolinate synthase 2 (DHDPS2)	C	1
	AT2G45990.1	expressed protein	_	11
	AT2G46820.1	Photosystem I protein - PSI-P (also pTAC8)	C	2
	AT2G47390.1	thylakoid associated glutamyl endopeptidase (cGEP) (AARE2,3)	C	19
	AT2G47450.1	cpSRP43	C	1
	AT2G47730.1	glutathione transferase (GST6) - very abundant	C	15
	AT2G47910.1	chlororespiratory reduction 6 (CRR6) - needed for thylakoid NDH complex accumulation	M	10
	AT2G47940.1	DegP2 - HhoA homologue or DegQ	C	9
	AT3G01480.1	Tlp-40	C	5
	AT3G01500.1	beta carbonic anhydrase-1 (beta CA1) - the gene model is incorrect - it lacks the cTP	_	1241
	AT3G02660.1	tRNA synthetase class I (W and Y) (dual targeted- cTP/mTP)	C	1
	AT3G02730.1	thioredoxin f1 (Trx F1)	C	22
	AT3G02780.1	isopentenyl-diphosphate delta-isomerase II (IPP2)	C	1
	AT3G03710.1	3'-5' exoribonuclease (RIF10 also named RNR1)	C	14
	AT3G03890.1	expressed protein; Pyridox_oxidase domain	C	5
	AT3G04120.1	glyceraldehyde-3-phosphate dehydrogenase C-1 (GapC-1)	_	6
	AT3G04550.1	expressed protein	C	17
	AT3G04790.1	ribose 5-phosphate isomerase (PRI)	C	249
	AT3G04870.1	zeta-carotene desaturase (ZDS) [carotene 7\,8-desaturase]	C	4
	AT3G04920.1	40S ribosomal protein S24 (RPS24A)	M	2
	AT3G05020.1	acyl carrier protein 1, chloroplast (ACP-1)	C	1
	AT3G05350.1	aminopeptidase (M24) (APP2)	_	11
	AT3G06980.1	DEAD/DEAH box helicase	C	2
	AT3G08010.1	ATAB2 - RNA binding protein; activator translation (affects both photosystems)	C	1
	AT3G08740.1	elongation factor P (EF-P)	C	26
	AT3G09440.1	HSP70 (HSC70-3)	_	1
	AT3G10350.1	anion-transporting ATPase family protein,	C	1
	AT3G10670.1	AtNAP7 - ABC proteins - plastidic SufC-like - Fe-S cluster maintenance	C	22
	AT3G11630.1	2-Cys Peroxiredoxin A (Prx A; formerly named BAS1)	C	213
	AT3G12080.1	GTP-binding family protein	C	2
	AT3G12780.1	phosphoglycerate kinase-1 (PGK-1)	C	533
	AT3G12930.1	Iojap-related	C	1
	AT3G13120.1	30S ribosomal protein S10	C	9
	AT3G13470.1	Cpn60-beta-1	C	27
	AT3G13490.1	tRNA synthetase class II (D, K and N) protein (dual targeted cTP/mTP)	M	1
	AT3G14415.1	glycolate oxidase-1 (GOX-1)	_	2
	AT3G14420.1	glycolate oxidase-2 (GOX-2)	_	4
	AT3G14930.1	uroporphyrinogen decarboxylase (UPD)	C	17
	AT3G15190.1	30S ribosomal protein S20	C	39
	AT3G15360.1	thioredoxin m4	C	9
	AT3G16640.1	TCTP homolog - tumor protein homologue	_	2
	AT3G17810.1	dihydropyrimidine dehydrogenase (DHODH); homologue of C reinhardtii Tba1; translation D1 proteins	C	3
	AT3G18420.1	expressed protein contains TPR domain	C	1
	AT3G19170.1	AtPrep1 - (AtZnMP) metalloprotease dually targeted	C	149
	AT3G19480.1	D-3-phosphoglycerate dehydrogenase, putative / 3-PGDH	C	10
	AT3G19990.1	expressed protein	_	7
	AT3G20330.1	chloroplast aspartate transcarbamylase / ATCase (PYRB)	C	9
	AT3G20390.1	Endoribonuclease L-PSP	C	41
	AT3G22520.1	expressed protein	_	58
	AT3G22890.1	ATP sulfurylase (ATPS1)	C	10
	AT3G22960.1	pyruvate kinase-1 (typically homotetramer)	C	15
	AT3G23400.1	fibrillin (FIB4)	C	9
	AT3G23700.1	S1 RNA-binding/ribosomal protein	C	4
	AT3G23940.1	dihydroxyacid dehydratase	C	13
	AT3G24430.1	hcf101 - 2Fe-2S assembly PSI (also NFU-1)	C	6
	AT3G24530.1	AAA-type ATPase family protein / ankyrin repeat family protein	M	5
	AT3G25760.1	allene oxide cyclase family (ERD12-1)	C	2
	AT3G25770.1	allene oxide cyclase family - (ERD12-2)	C	10
	AT3G25860.1	E2 - dihydrolipoamide acetyltransferase, plastid - subunit of pyruvate dehydrogenase complex	C	1
	AT3G25920.1	50S ribosomal protein L15	C	27
	AT3G26060.1	Peroxiredoxin Q (Prx Q) (monomeric)	C	28
	AT3G26650.1	glyceraldehyde 3-phosphate dehydrogenase A-1 (GAPA-1)	C	212
	AT3G26900.1	shikimate kinase family protein	C	7
	AT3G27740.1	carbamoyl phosphate synthetase small subunit	C	4
	AT3G27830.1	50S ribosomal protein L12-A (homologous to L12-C)	C	9
	AT3G27890.1	NADPH-dependent FMN reductase - very abundant?	M	9
	AT3G27925.1	DegP1 - HhoA homologue or DegQ	C	6
	AT3G28450.1	leucine-rich repeat transmembrane protein kinase	S	1
	AT3G29240.1	expressed protein, similar to At1g33780	C	1
	AT3G29320.1	starch phosphorylase-1	C	86
	AT3G44620.1	Low molecular weight phosphotyrosine protein phosphatase	C	1
	AT3G44890.1	50S ribosomal protein L9	C	31
	AT3G45140.1	lipoxygenase AtLOX2, plastid	C	535
	AT3G45770.1	oxidoreductase, zinc-binding dehydrogenase family protein	C	1
	AT3G46780.1	expressed protein (pTAC16)	C	109
	AT3G47520.1	malate dehydrogenase [NAD], plastidic	C	64
	AT3G47650.1	bundle-sheath defective protein 2 (bsd2) (DnaJ domain)	C	1
	AT3G48110.1	Gly t-RNA synthetase (GlyRS-2) (EDD1)- EMBRYO-DEFECTIVE-DEVELOPMENT 1) (dual targeted - cTP/mTP)	C	10
	AT3G48420.1	haloacid dehalogenase-like hydrolase-2	C	65
	AT3G48560.1	acetolactate synthase	C	1
	AT3G48730.1	glutamate-1-semialdehyde 2,1-aminomutase 2 (GSA 2)	C	32
	AT3G48990.1	OSB-CoA ligase (menE), At4CL8	_	2
	AT3G49680.1	branched-chain-amino-acid transaminase (ATBCAT-3)	C	1
	AT3G52150.1	PSRP-2 associates with 30S	C	52
	AT3G52180.1	protein tyrosine phosphatase, DSP4 (SEX4)	C	5
	AT3G52380.1	RNA-binding protein cp33	C	39
	AT3G52750.1	FtsZ2.2 plastid division - tubulin motifs	_	3
	AT3G52880.1	monodehydroascorbate reductase, putative, (NADH)	_	1
	AT3G52960.1	Peroxiredoxin IIE (PrxII E)	C	148
	AT3G53460.1	RNA binding protein CP29 A' (RNP29A')	C	22
	AT3G53580.1	diaminopimelate epimerase family protein	C	1
	AT3G53700.1	pentatricopeptide repeat (PPR) protein	C	1
	AT3G53900.1	uracil phosphoribosyltransferase, putative / UMP pyrophosphorylase, putative / UPRTase,	C	25
	AT3G54050.1	fructose-bisphosphatase (FBPA)	C	130
	AT3G54640.1	tryptophan synthase, alpha subunit (TSA1)	C	9
	AT3G54660.1	gluthatione reductase,	C	21
	AT3G54900.1	Glutaredoxin (formerly CAX-interacting protein 1; CAXIP1)	C	3
	AT3G55010.1	phosphoribosylformylglycinamidine cyclo-ligase, chloroplast / phosphoribosyl-aminoimidazole synthetase / AIR synthase (PUR5)	C	6
	AT3G55040.1	gluthatione Transferase Lamda -2 (GSTL2) - chloroplast spinach	C	24
	AT3G55250.1	expressed protein	C	2
	AT3G55330.1	OEC23-like-4 Tat lTP TL25.6	C	2
	AT3G55400.1	Met-tRNA synthetase / methionine--tRNA ligase / MetRS (dual targeted)	C	5
	AT3G55440.1	triosephosphate isomerase-2 (TPI-2)	_	7
	AT3G55760.1	importin doman protein	C	1
	AT3G55800.1	sedoheptulose-bisphosphatase (SBPase)	C	289
	AT3G56090.1	Ferritin-3	C	4
	AT3G56130.1	Biotin carboxyl carrier protein of acetyl-CoA carboxylase (BCCP)	C	2
	AT3G56650.1	OEC23-like-1	C	2
	AT3G56910.1	PSRP-5 associates with 50S	C	5
	AT3G57560.1	aspartate/glutamate/uridylate kinase	C	16
	AT3G57610.1	adenylosuccinate synthetase (ADSS)	C	16
	AT3G58010.1	fibrillin FIB7a)	C	5
	AT3G58140.1	Phe-tRNA synthetase (dual targeted - cTP/mTP)	C	14
	AT3G58610.1	ketol-acid reductoisomerase	C	92
	AT3G59400.1	Porphyrin-binding protein enhances Mg-chelatase (GUN4)	C	4
	AT3G59870.1	expressed protein	C	15
	AT3G59980.1	t-RNA binding protein	C	9
	AT3G60750.1	transketolase-1 (TKL-1)	C	1043
	AT3G61080.1	ribulosamine/erythrulosamine3-kinase	C	1
	AT3G62030.1	peptidylprolyl isomerase ROC4	C	448
	AT3G62410.1	CP12 domain-containing protein	C	12
	AT3G62530.1	PBS lyase HEAT-like repeat-containing protein	M	1
	AT3G63140.1	Rap41 or CSP41A	C	64
	AT3G63170.1	expressed protein	C	11
	AT3G63190.1	Putative ribosome recycling factor	C	56
	AT3G63490.1	50S ribosomal protein L1p family	C	76
	AT4G00490.1	beta-amylase 2 (BAM2 or BMY9)	C	18
	AT4G00620.1	tetrahydrofolate dehydrogenase/cyclohydrolase; Methenyltetrahydrofolate cyclohydrolase	C	6
	AT4G01310.1	50S ribosomal protein L5p family	C	48
	AT4G01650.1	expressed protein	C	1
	AT4G01800.1	cpSecA	C	29
	AT4G01900.1	PII nitrogen sensing protein GLB I	C	12
	AT4G02520.1	glutathione transferase Phi (ATGSTF2) - very abundant	_	48
	AT4G02530.1	thylakoid lumen protein TL16.5	C	5
	AT4G03280.1	petC - Rieske Fe-S protein - LTP	C	1
	AT4G03520.1	thioredoxin m2	C	22
	AT4G04020.1	fibrillin (FIB1a)	C	36
	AT4G04770.1	ATNAP1 or AtABC1, LAF6 - SufB-like (ABC/ATPase) - interacts with NAP7	C	11
	AT4G05180.1	psbQ OEC16-like Tat lTP	C	67
	AT4G08390.1	L-ascorbate peroxidase, stromal (sAPX)	C	54
	AT4G08580.1	microfibrillar-associated protein-related	_	4
	AT4G09000.1	14-3-3 protein GF14 chi (grf1)	_	2
	AT4G09020.1	isoamylase 3 (ISA3)	C	16
	AT4G09040.1	RNA recognition motif (RRM) protein	C	11
	AT4G09320.1	NDPK1 - very abundant	_	2
	AT4G09650.1	CF1d - atpD	C	8
	AT4G09730.1	DEAD/DEAH box helicase	M	1
	AT4G10300.1	expressed protein (domains - cupin; DUF861)	C	4
	AT4G11175.1	translation initiation factor IF-1	M	1
	AT4G11600.1	glutathione peroxidase (?dual mito &cyto)( 6 (ATGPX6)	C	1
	AT4G12060.1	ClpT2 (formerly ClpS2)	C	39
	AT4G13200.1	expressed protein	C	1
	AT4G13430.1	aconitase - abundant	C	2
	AT4G14180.1	expressed protein	C	7
	AT4G15110.1	cytochrome P450-type monooxygenase CYP97B3; beta hydroxylase	M	1
	AT4G15530.1	pyruvate phosphate dikinase (PPDK) spluce form 1- plastid	_	11
	AT4G16060.1	expressed protein	_	6
	AT4G16390.1	RNA-binding protein P67; PPR protein	C	7
	AT4G17040.1	ClpR4	C	23
	AT4G17300.1	Asp-tRNA synthetase (dual targeted)	C	6
	AT4G17560.1	50S ribosomal protein L19	C	11
	AT4G18440.1	adenylosuccinate lyase	C	25
	AT4G18480.1	Mg-protoporphyrin IX chelatase- CHLI-1 (cs, ch42, non-gun phenotype)	C	42
	AT4G18810.1	similar to UV-B and ozone similarly regulated protein 1 UOS1 (Pisum sativum)	C	12
	AT4G19170.1	9-cis-epoxycarotenoid dioxygenase (CCD4 also NCED4)	C	11
	AT4G19710.2	aspartate kinase/homoserine dehydrogenase (ak-hsdh) model.2 has higher score than model.1	C	3
	AT4G20360.1	elongation factor Tu (EF-Tu-1), plastid	C	252
	AT4G20850.1	subtilase family protein, Tripeptidyl-peptidase (TTP2)	C	2
	AT4G20890.1	tubulin beta-9 chain (TUB9)	_	1
	AT4G21210.1	expressed protein - DUF299 domain	C	9
	AT4G21280.1	psbQ OEC16 Tat ltp	C	31
	AT4G21445.1	expressed protein	C	1
	AT4G21860.1	methionine sulfoxide reductase type B - 2 (MSRB2)	C	6
	AT4G22240.1	fibrillin (FIB1b)	C	6
	AT4G22930.1	dihydroorotase, mitochondrial / DHOase (PYR4)	_	2
	AT4G23100.1	gamma-glutamylcysteine synthetase (GSH1)	C	21
	AT4G23810.1	WRKY family transcription factor, AR411	_	1
	AT4G24280.1	cpHSP70-1 (DnaK homologue)	C	105
	AT4G24620.1	glucose-6-phosphate isomerase	C	42
	AT4G24770.1	RNA binding protein CP31	C	153
	AT4G24830.1	argininosuccinate synthase	C	21
	AT4G24930.1	thylakoid lumen 17.9 kDa protein	C	1
	AT4G25050.1	acyl carrier protein, plastid	C	13
	AT4G25100.1	FE-SOD -1 (FSD1)	_	9
	AT4G25130.1	methionine sulfoxide reductase type A 4 (MSRA4)	C	9
	AT4G25370.1	ClpT1 (formerly ClpS1)	C	32
	AT4G26300.1	Arg-tRNA synthetase	_	3
	AT4G26370.1	antitermination NusB domain-containing protein	C	1
	AT4G26500.1	CpSufE or SufE1, interacts with cpNifS	C	3
	AT4G26900.1	imidazole glycerol phosphate synthase hisHF, chloroplast / IGP synthase / ImGPP synthase / IGPS,	C	11
	AT4G27440.1	PORB - constitutive expression - main protein in barley	C	13
	AT4G28660.1	psbW -like sequencing project	C	4
	AT4G28750.1	psaE-1 subunit IV - stromal side	C	11
	AT4G29060.1	PSRP-7 - homologue of C. reinhardtii PETS	C	166
	AT4G29670.1	thioredoxin family protein	C	10
	AT4G29840.1	threonine synthase, chloroplast - MTO2 (METHIONINE OVER-ACCUMULATOR)	C	20
	AT4G30690.1	translation initiation factor 3 (IF-3) family protein	C	3
	AT4G30720.1	expressed protein - domain Pyridine nucleotide-disulphide oxidoreductase (homologue Synechocystis sp.PIR2:S76076 )	C	7
	AT4G30920.1	leucyl aminopeptidase (LAP2)	C	7
	AT4G31530.1	expressed protein - dehydrogenase domain	C	5
	AT4G31990.1	aspartate aminotransferase, chloroplast (transaminase A/AAT1/Asp5	C	62
	AT4G33680.1	aminotransferase, classes I and II - AGD2 (ABERRANT GROWTH AND DEATH 2)	C	28
	AT4G33760.1	tRNA synthetase class II (D, K and N) protein (dual targeted - cTP/mTP)	C	9
	AT4G34120.1	CBS domain-containing protein - LEJ1 (LOSS OF THE TIMING OF ET AND JA BIOSYNTHESIS 1)	C	17
	AT4G34200.1	D-3-phosphoglycerate dehydrogenase (3-PGDH) - EDA9 (embryo sac development arrest 9) -very abundant	C	25
	AT4G34350.1	1-hydroxy-2-methyl-butenyl 4-diphosphate reductase (ISPH or CLB6)	C	4
	AT4G34620.1	30S ribosomal protein S16p family	M	6
	AT4G34730.1	ribosome-binding factor A family protein	C	1
	AT4G34870.1	peptidyl-prolyl cis-trans isomerase / cyclophilin (CYP1) / rotamase	_	1
	AT4G35630.1	phosphoserine aminotransferase - abundant	C	10
	AT4G36810.1	geranylgeranyl pyrophosphate synthase (GGPS1) / GGPP synthetase / farnesyltranstransferase	C	2
	AT4G37000.1	red chlorophyll catabolite reductase (RCCR) - also accelerated cell death 2 (ACD2)	C	35
	AT4G38225.1	expressed protein	C	2
	AT4G38460.1	geranylgeranyl pyrophosphate synthase, putative / GGPP synthetase, putative / farnesyltranstransferase	C	3
	AT4G38970.1	fructose-bisphosphate aldolase-2 (SFBA-2)	C	474
	AT4G39040.1	RNA binding protein - CRS1/YhbY domain	C	3
	AT4G39110.1	protein kinase family protein	S	1
	AT4G39970.1	haloacid dehalogenase-like hydrolase-3	C	22
	AT5G01530.1	LHCII-4.1-CP29	C	1
	AT5G01600.1	Ferritin-1	C	14
	AT5G01730.1	expressed protein	_	7
	AT5G02500.1	HSP70-1 (HSC70-1) (not plastid) - very abundant	_	16
	AT5G03650.1	starch branching enzyme class II (SBEII)	_	11
	AT5G03940.1	cpSRP54	C	11
	AT5G04140.1	ferredoxin-dependent glutamate synthase/glu1/Fd-GOGAT 1	C	451
	AT5G04590.1	sulphite reductase	C	51
	AT5G04740.1	ACT domain-containing protein	C	7
	AT5G06290.1	2-Cys Peroxiredoxin B (Prx B)	C	13
	AT5G07210.1	two-component responsive regulator family protein - ARR21 (ARABIDOPSIS RESPONSE REGULATOR 21)	S	3
	AT5G08280.1	hydroxymethylbilane synthase (HEMC)	C	78
	AT5G08410.1	ferredoxin-thioredoxin reductase (FTRAv2)	C	21
	AT5G08650.1	Elongation factor Tu with GTP-binding domain LepA, putative	C	6
	AT5G09650.1	Inorganic phosphatase like	C	60
	AT5G09660.1	malate dehydrogenase, glyoxysomal/peroxisomal (PMDH2) - very abundant	_	11
	AT5G09820.1	fibrillin (FIB5)	C	1
	AT5G10160.1	beta-hydroxyacyl-ACP dehydratase, plastid (Lipid Gene Database; Beisson)	C	2
	AT5G11670.1	NADP dependent malic enzyme 2 (ATNADP-ME2) - very abundant	_	2
	AT5G12010.1	phospholipase-like	_	1
	AT5G12040.1	carbon-nitrogen hydrolase family protein, similar to Nit protein 2	C	1
	AT5G13030.1	expressed protein	C	1
	AT5G13120.1	peptidyl-prolyl isomerase protein - TLP21	C	3
	AT5G13420.1	transaldolase-1 - very abundant	C	3
	AT5G13510.1	50S ribosomal protein L10	C	22
	AT5G13630.1	Mg-protoporphyrin IX chelatase (CHLH) (GUN5) - also ABA receptor (17051210)	C	40
	AT5G13650.1	elongation factor protein, typeA/bipA like	C	45
	AT5G14200.1	3-isopropylmalate dehydrogenase-2, chloroplast	_	7
	AT5G14260.1	SET domain-containing protein, low similarity to ribulose-1,5-bisphosphate carboxylase/oxygenase small subunit N-methyltransferase I	C	10
	AT5G14320.1	30S ribosomal protein S13	C	10
	AT5G14590.1	isocitrate dehydrogenase [NAD+],	C	3
	AT5G14660.1	peptide deformylase 1B (PDF1B)	C	10
	AT5G14740.1	beta carbonic anhydrase 2 (CA2) - gene model with cTP	_	5
	AT5G14910.1	expressed protein - heavy metal binding domain - also in CN-PAGE -stroma	C	13
	AT5G15450.1	ClpB3 -HSP100 family	C	40
	AT5G15970.1	stress-induced protein (KIN2) / cold-regulated protein (COR6.6)	_	1
	AT5G16390.1	biotin carboxyl carrier protein BCCP-1 - part of ACCase complex	C	20
	AT5G16400.1	thioredoxin f2 (Trx F2)	C	2
	AT5G16440.1	isopentenyl diphosphate isomerase (IPP1)	C	2
	AT5G16710.1	dehydroascorbate reductase-2 (DHAR-2), plastid	C	100
	AT5G16715.1	Val-tRNA synthetase (ValRS-2)- EMB2247 (EMBRYO DEFECTIVE 2247)	C	7
	AT5G17530.1	phosphoglucosamine mutase	M	11
	AT5G17560.1	BolA-like family protein	C	2
	AT5G17710.1	GrpE-1 (EMB1241 - EMBRYO DEFECTIVE 1241); adenyl-nucleotide exchange factor	C	21
	AT5G17870.1	PSRP-6 associates with 50S	S	4
	AT5G17920.1	5-methyltetrahydropteroyltriglutamate--homocysteine S-methyltransferase - ATCIMS - very abundant	_	27
	AT5G17990.1	anthranilate phosphoribosyltransferase - TRP1 (TRYPTOPHAN BIOSYNTHESIS 1)	C	12
	AT5G18380.1	40S ribosomal protein S16 (RPS16C)	_	2
	AT5G18660.1	3,8-divinyl protochlorophyllide a 8-vinyl reductase - DVR (PALE-GREEN AND CHLOROPHYLL B REDUCED 2)	C	2
	AT5G19220.1	ADP-glucose pyrophosphorylase (ADG2) (APL1)	C	37
	AT5G19370.1	rhodanese-like domain-containing protein / PPIC-type PPIASE domain-containing protein,	C	9
	AT5G19940.1	fibrillin (FIB6)	C	7
	AT5G20720.1	Cpn21 (also Cpn20)	C	307
	AT5G22510.1	alkaline/neutral invertase - Amylo-alpha-1,6-glucosidase	C	6
	AT5G22580.1	expressed protein	_	2
	AT5G22800.1	Ala-tRNA synthetases (Ala-RS2) (dual targeted - cTP/mTP)	C	37
	AT5G23120.1	HCF136 Tat ltp	C	15
	AT5G23310.1	iron superoxide dismutase (FSD3)	C	5
	AT5G23440.1	ferredoxin-thioredoxin reductase -variable subunit (subunit A) (FTRv2)	C	10
	AT5G24300.1	starch synthase 1 (SS1)	C	24
	AT5G24400.1	glucosamine/galactosamine-6-phosphate isomerase - EMB2024 (EMBRYO DEFECTIVE 2024)	C	4
	AT5G24490.1	PSRP-1 associates with 30S	C	15
	AT5G25980.1	myrosinase or thioglucoside glucohydrolase 2 (TGG2)	S	1
	AT5G26000.1	thioglucoside glucohydrolase 1 (TGG1) (myrosinase)	S	5
	AT5G26570.1	phosphoglucan water dikinase (PWD)	C	32
	AT5G26742.1	DEAD box RNA helicase (RH3) - mRNA etiolated seedling	C	33
	AT5G27560.1	expressed protein (homologue Synechocystis sp., PIR:S75312)	C	1
	AT5G28500.1	expressed protein	C	15
	AT5G30510.1	30S ribosomal protein S1	C	43
	AT5G35100.1	peptidyl-prolyl cis-trans isomerase cyclophilin-type family protein	C	1
	AT5G35360.1	acetyl-CoA carboxylase	C	13
	AT5G35630.1	glutamate-ammonia ligase (GS2), chloroplast	C	167
	AT5G35790.1	glucose-6-phosphate 1-dehydrogenase	C	8
	AT5G35970.1	Deadbox DNA helicase-related	C	16
	AT5G36880.1	acetyl-CoA synthetase (acetate-CoA ligase)	C	7
	AT5G38420.1	Rubisco small subunit 2b (RBCS-2b)	C	23
	AT5G38430.1	Rubisco small subunit 1b (RBCS-1b)	C	92
	AT5G38480.1	14-3-3 protein GF14 psi (grf3/RCI1)	_	3
	AT5G38520.1	hydrolase	C	2
	AT5G39560.1	similar to kelch repeat-containing F-box family protein (At4g19870.2)	_	7
	AT5G40950.1	50S ribosomal protein L27	C	12
	AT5G41520.1	40S ribosomal protein S10 (RPS10B)	_	1
	AT5G41670.1	6-phosphogluconate dehydrogenase-2 - vey abundant	S	1
	AT5G42310.1	pentatricopeptide repeat (PPR) protein	M	1
	AT5G42390.1	stromal processing peptidase (SPP)	C	9
	AT5G42650.1	allene oxide synthase (AOS)	C	2
	AT5G42765.1	Expressed protein - new lumenal protein?	C	2
	AT5G43990.1	histone-lysine N-methyltransferase/ zinc ion binding (SUVR2)- SET domain	_	3
	AT5G44520.1	ribose 5-phosphate isomerase-related	C	3
	AT5G45170.1	lectin domain protein (CBBY-related)	C	20
	AT5G45390.1	ClpP4	C	70
	AT5G45680.1	AtFKBP13 - lTP-TAT (involved with Rieske)	C	2
	AT5G45930.1	Mg-protoporphyrin IX chelatase - CHLI-2	C	7
	AT5G46290.1	Ketoacyl-ACP Synthase I (Lipid Gene Database; Beisson)	C	9
	AT5G46420.1	16S rRNA processing protein RimM family, UDP-N-acetylglucosamine pyrophosphorylase	C	1
	AT5G46580.1	pentatricopeptide repeat (PPR) protein	C	2
	AT5G47190.1	50S ribosomal protein L19	C	12
	AT5G47840.1	adenylate kinase or ATP-AMP transphosphorylase	C	25
	AT5G48220.1	indole-3-glycerol phosphate synthase (IGPS)	C	6
	AT5G48300.1	ADP-glucose pyrophosphorylase - small subunit 1 (APS1)	C	33
	AT5G48960.1	similarity to 5'-nucleotidase	C	10
	AT5G49030.1	Ile-tRNA synthetase class II - OVA2 (OVULE ABORTION 2)	C	6
	AT5G49910.1	cpHSP70-2 (Dnak homologue)	C	59
	AT5G50250.1	31 kDa ribonucleoprotein (AtRBP33)	C	28
	AT5G50920.1	ClpC1 (also named HSP93-V) - very similar to ClpC3	C	243
	AT5G51070.1	ClpD (Erd1)	C	4
	AT5G51100.1	iron superoxide dismutase	C	8
	AT5G51110.1	expressed protein	C	13
	AT5G51720.1	expressed protein	_	6
	AT5G51820.1	plastid phosphoglucomutase (PGM1) (starch free mutant 1)	C	101
	AT5G52520.1	tRNA synthetase class II (dual targeted- cTP/mTP)	C	8
	AT5G52920.1	pyruvate kinase-2 (typically homotetramer)	C	8
	AT5G53490.1	peptapetide repeat TL17.4 (PPR)	C	13
	AT5G53850.2	haloacid dehalogenase-like hydrolase	_	6
	AT5G54600.1	50S ribosomal protein L24, chloroplast (CL24)	C	24
	AT5G54770.1	THI1 -involved in thiamine synthesis (vitamine B) (ARA6)	C	83
	AT5G54810.1	tryptophan synthase, beta subunit 1 (TSB1)	C	4
	AT5G55220.1	Trigger Factor	C	28
	AT5G55280.1	plastid division protein FtsZ-1	C	9
	AT5G57850.1	aminotransferase class IV	C	18
	AT5G58250.1	expressed protein	C	3
	AT5G58330.1	malate dehydrogenase [NADP]	C	42
	AT5G58710.1	cyclophilin ROC7	S	1
	AT5G59750.1	riboflavin biosynthesis protein, putativ, GTP cyclohydrolase II; 3,4-dihydroxy-2-butanone 4-phosphate synthase (DHBP synthase))	M	2
	AT5G59880.1	actin depolymerizing factor 3	_	1
	AT5G60600.1	GcpE protein (CLB4)	C	94
	AT5G61410.1	ribulose-5-phosphate-3-epimerase (RPE)	C	113
	AT5G62790.1	1-deoxy-D-xylulose 5-phosphate reductoisomerase (DXR)	C	36
	AT5G63310.1	NDPK2-stromal	C	39
	AT5G63420.1	RNA-metabolising metallo-beta-lactamase	C	8
	AT5G63570.1	glutamate-1-semialdehyde 2,1-aminomutase 1 (GSA 1)	C	27
	AT5G63890.1	histidinol dehydrogenase (ATHDH) - model .1 has no N-terminal cTP - use model .2	_	4
	AT5G64050.1	glutamate-tRNA ligase family protein (dual target- cTP/mTP) (OVULE ABORTION 3)	M	6
	AT5G64860.1	disproportionating enzyme 1 (DPE1) or D-enzyme	C	4
	AT5G65220.1	50S ribosomal protein L29p family	C	23
	AT5G65620.1	Zn oligopeptidase A (M3 family)	C	41
	AT5G65840.1	putative - alkyl hydroperoxide reductase and thiol-specific antioxidant	C	14
	AT5G66090.1	UspA domain protein (stress)	C	10
	AT5G66190.1	FNR-1	C	30
	AT5G66530.1	aldose 1-epimerase	C	24
	AT5G66570.1	psbO OEC33	C	48
	AT5G66720.1	Protein phosphatase 2C???? 5-azacytidine resistance protein -related	C	2
	AT5G67030.1	zeaxanthin epoxidase precursor (LOS6/ABA1)(ZEP) - also envelope?	C	8
	ATCG00120.1	CF1a - atpA	c-enc	42
	ATCG00160.1	30S rps2 ribosomal protein S2	c-enc	25
	ATCG00180.1	rpoC1 RNA polymerase (PEP) beta	c-enc	1
	ATCG00380.1	30S rps4 ribosomal protein S4	c-enc	29
	ATCG00470.1	CF1e - atpE	c-enc	3
	ATCG00480.1	CF1b - atpB	c-enc	88
	ATCG00490.1	Rubisco large subunit (RBCL)	c-enc	3676
	ATCG00650.1	30S rps18 ribosomal protein S18	c-enc	1
	ATCG00660.1	50S rpl20 ribosomal protein L20	c-enc	1
	ATCG00670.1	ClpP1	c-enc	21
	ATCG00750.1	30S rps11 ribosomal protein S11	c-enc	7
	ATCG00770.1	30S rps8 ribosomal protein S8	c-enc	12
	ATCG00780.1	50S rpl14 ribosomal protein L14	c-enc	15
	ATCG00790.1	50S rpl16 ribosomal protein L16	c-enc	12
	ATCG00800.1	30S rps3 ribosomal protein S3	c-enc	67
	ATCG00810.1	50S rpl22 ribosomal protein L22	c-enc	1
	ATCG00820.1	30S rps19 ribosomal protein S19	c-enc	10
	ATCG01110.1	NDH 7	c-enc	2
	ATCG01120.1	30S rps15 ribosomal protein S15	c-enc	5
	ATCG01240.1	30S ribosomal protein S7	c-enc	2
