# Supplementary material for: Sorting Signals, N-Terminal Modifications and Abundance of the Chloroplast Proteome
Source: PLoS One. 2008 Apr 23;3(4):e1994. doi: 10.1371/journal.pone.0001994 (PMC2291561; doi:10.1371/journal.pone.0001994)
Supplement: Table S5 — Sequences and mass spectrometry details of N-terminal acetylated nuclear-encoded proteins. (0.02 MB XLS) [file pone.0001994.s006.xls]

## Sheet: SupplTable3
	Supplemental Table 5. Sequences and mass spectrometry details of N-terminal acetylated nuclear-encoded proteins.
	Accession	peptide (mod)	1-Trypt 2-Semi	Score	Charge	SpC
	AT1G74260.1	AAVSTGSFVTADELPSLVEKPAAEVIHFYR(1, NTERMACETYL, 51, 3, 1)	1	51	3	1)
	AT2G43750.1	AVSIKPEAGVEGLNIADNAAQLIGK(1, NTERMACETYL, 58, 3, 2)	1	58	3	2)
	AT5G65840.1	AATESFTDYREDIGEILGDVSIFTASGQR(1, NTERMACETYL, 56, 3, 1)	1	56	3	1)
	AT3G52155.1	AVSDFAASPSTSISR(1, NTERMACETYL, 76, 2, 2)	1	76	2	2)
	AT3G56910.1	AAASGVDGAEPESKEEPK(1, NTERMACETYL, 65, 2, 1)	1	65	2	1)
	AT1G15390.1	GWLLGLGEK(2, NTERMACETYL, 36, 2, 2)	2	36	2	2)
	AT5G45930.1	VATEINSVEQAK(2, NTERMACETYL, 42, 2, 2)	2	42	2	2)
	AT3G26070.1	IFSFPPAFLTR(2, NTERMACETYL, 34, 2, 2)	2	34	2	2)
	AT1G03630.1	TVTATPPANEASPEQK(2, NTERMACETYL, 72, 2, 1)	2	72	2	1)
	AT2G24820.1	AVAGTAVSDQTEGGGDVLLNPEEEK(2, NTERMACETYL, 61, 3, 1)	2	61	3	1)
	AT3G25920.1	TAATSSAVVAPER(2, NTERMACETYL, 51, 2, 1)	2	51	2	1)
	AT3G58010.1	VQDSVQGIPSVYAR(2, NTERMACETYL, 49, 2, 2)	2	49	2	2)
	AT1G53520.1	AASSVGNAEDYAEETATSVK(2, NTERMACETYL, 42, 3, 1)	2	42	3	1)
	AT5G37360.1	ALTESDSTKPLEIEEPSSK(2, NTERMACETYL, 131, 2, 1)	2	131	2	1)
	AT5G38520.1	TASSSATVSGGGVVEAVELAEIGER(2, NTERMACETYL, 75, 3, 1)	2	75	3	1)
	AT1G06950.1	SAASSDQLSVSTQAK(2, NTERMACETYL, 64, 2, 1)	2	64	2	1)
	AT3G48420.1	SASSSLTTLPSALLFDCDGVLVDTEKDGHR(2, NTERMACETYL, 61, 3, 1)	2	61	3	1)
	AT3G15690.1	VQVSTVPTAETSATIEVK(2, NTERMACETYL, 56, 2, 1)	2	56	2	1)
	AT4G35250.1	SAAAVNLAPGTPVRPTSILVVGATGTLGR(2, NTERMACETYL, 52, 2, 2)	2	52	2	2)
	AT3G55250.1	YIEKPNSFSTFANK(2, NTERMACETYL, 51, 2, 1)	2	51	2	1)
	AT1G15710.1	IDAAQIFDYETQLK(2, NTERMACETYL, 49, 2, 1)	2	49	2	1)
	AT2G02500.1	SSSTGFDNSNVVVK(2, NTERMACETYL, 47, 2, 2)	2	47	2	2)
	AT1G20020.1	QITTETDTPTPAK(2, NTERMACETYL, 44, 2, 1)	2	44	2	1)
	AT1G71500.1	EATEVSSSSSVSTPGR(2, NTERMACETYL, 42, 2, 1)	2	42	2	1)
	AT5G51820.1	SSSSSSVVAGTDSIEIK(2, NTERMACETYL, 40, 2, 1)	2	40	2	1)
	AT1G08640.1	ASSAAGNPQSDADFNPYEVLGVNPIEGFDK(2, NTERMACETYL, 40, 3, 1)	2	40	3	1)
	AT3G57560.1	TVSTPPSIATGNAPSPDYR(2, NTERMACETYL, 37, 2, 1)	2	37	2	1)
	AT5G16715.1	AASGNNVFTSPETSK(2, NTERMACETYL, 35, 2, 2)	2	35	2	2)
	AT3G05625.1	VSSIWDAITGGGDSNPR(2, NTERMACETYL, 78, 2, 2)	2	78	2	2)
	AT1G31190.1	VLSEVSDQTR(2, NTERMACETYL, 57, 2, 1)	2	57	2	1)
	AT2G42130.4	VQETVQGSPLVYAR(2, NTERMACETYL, 54, 2, 2)	2	54	2	2)
	AT3G15840.1	VATTLAPLEEIK(2, NTERMACETYL, 50, 2, 1)	2	50	2	1)
	AT2G37500.1	VATTVEEASGNIPAAPISLPQGSWK(2, NTERMACETYL, 37, 3, 2)	2	37	3	2)
	AT1G56500.1	VAAESPAATIATDDWGK(2, NTERMACETYL, 102, 2, 2)	2	102	2	2)
	AT1G80600.1	VLTNAGDQAVSVK(2, NTERMACETYL, 50, 2, 2)	2	50	2	2)
	AT1G10760.1	VLAMDPQAAEK(2, NTERMACETYL, 40, 2, 2)	2	40	2	2)
	AT1G74970.1	TVSAPPEEEEIVELKK(2, NTERMACETYL, 76, 2, 2)	2	76	2	2)
	AT4G17300.1	TAVSESLGSGDGNKVESYEK(2, NTERMACETYL, 36, 2, 1)	2	36	2	1)
	AT1G14345.1	ASSSASASTVPSDSKPAK(2, NTERMACETYL, 64, 2, 2)	2	64	2	2)
	AT1G68590.1	AAPETLTAETVTGIDTSDNTPQQTIK(2, NTERMACETYL, 56, 3, 2)	2	56	3	2)
	AT4G33760.1	AASGDVVVKPVPSPPSVLR(2, NTERMACETYL, 43, 2, 1)	2	43	2	1)
	AT5G36880.1	AVVLGESLASEENDLVFPSK(2, NTERMACETYL, 64, 2, 2)	2	64	2	2)
	AT1G54350.1	SSLLPQPSVRPDK(2, NTERMACETYL, 44, 2, 2)	2	44	2	2)
	AT1G67090.1	MQVWPPIGK(2, NTERMACETYL&Oxidation (M), 43, 2, 2)	2	43	2	2)
	AT5G38430.1	MKVWPPIGK(2, NTERMACETYL&Oxidation (M), 42, 2, 4)	2	42	2	4)
	AT5G38410.1	MKVWPPIGK(2, NTERMACETYL&Oxidation (M), 37, 2, 1)	2	37	2	1)
	AT4G03280.1	ASSIPADRVPDMEK(2, NTERMACETYL&Oxidation (M), 38, 2, 1)	2	38	2	1)
