# Supplementary material for: Sorting Signals, N-Terminal Modifications and Abundance of the Chloroplast Proteome
Source: PLoS One. 2008 Apr 23;3(4):e1994. doi: 10.1371/journal.pone.0001994 (PMC2291561; doi:10.1371/journal.pone.0001994)
Supplement: Table S6 — Assessing quality of sub-organelle enrichment by comparing protein levels in Stroma and Thylakoids. (A) Top 27 proteins over-represented in stroma protein preparations. (B) Top 27 proteins over-represented in thylakoid preparat (0.57 MB XLS) [file pone.0001994.s007.xls]

## Sheet: SupplTable6
	Supplementa Table 6A,B. Assessing quality of sub-organelle enrichment by comparing protein levels in Stroma and Thylakoids
	A. Proteins over-represented in stroma; top 27 proteins shown
	Accession	Lab Annot.	Curated Loca	MapManBind	TargetP	Total.Unique.Queries	All.Stroma.Unique.Queries	All.Thylakoids.Unique.Queries	Res.Pellet	Norm2.All.Stroma.Unique.Queries	Norm2.All.Thylakoids.Unique.Queries	Norm2.Res.Pellet	S/Tb	T/Sc
	AT5G48300.1	ADP-glucose pyrophosphorylase - small subunit 1 (APS1)	plastid stroma	2.1.2.1 major CHO metabolism.synthesis.starch.AGPase	C	205	192	5	8	0.0042288	0.000241546	0.00152964	17.5072	0.0571193
	AT3G04790.1	ribose 5-phosphate isomerase (PRI)	plastid stroma; thylakoid-peripheral-stromal-side	1.3.10 PS.calvin cyle.Rib5P Isomerase; 7.2.4 OPP.non-reductive PP.ribose 5-phosphate isomerase	C	267	235	14	18	0.00517587	0.000676329	0.00344168	7.65289	0.13067
	AT1G23740.1	oxidoreductase, zinc-binding dehydrogenase family	plastid stroma	26.7 misc.oxidases - copper, flavone etc.	C	190	166	10	14	0.00365615	0.000483092	0.00267686	7.56822	0.132131
	AT2G15620.1	nitrite reductase (ferredoxin)	plastid stroma	12.1.2 N-metabolism.nitrate metabolism.nitrite reductase	C	194	166	11	17	0.00365615	0.000531401	0.00325048	6.8802	0.145345
	AT3G29320.1	starch phosphorylase-1	plastid stroma	2.2.2.2 major CHO metabolism.degradation.starch.starch phosphorylase	C	248	219	15	14	0.00482347	0.000724638	0.00267686	6.65639	0.150232
	AT1G69830.1	alpha-amylase - AtAMY3	plastid stroma	2.2.2.1 major CHO metabolism.degradation.starch.starch cleavage	C	134	116	8	10	0.0025549	0.000386473	0.00191205	6.6108	0.151268
	AT3G05350.1	aminopeptidase (M24)	plastid stroma	29.5 protein.degradation	_	66	58	4	4	0.00127745	0.000193237	0.000764818	6.6108	0.151268
	AT1G02560.1	ClpP5	plastid stroma; thylakoid-inner-peripheral-stromal-side	29.5.5 protein.degradation.serine protease	C	114	98	7	9	0.00215845	0.000338164	0.00172084	6.38284	0.15667
	AT1G04420.1	aldo/keto reductase family	plastid stroma	3.5 minor CHO metabolism.others	C	91	81	6	4	0.00178402	0.000289855	0.000764818	6.15488	0.162473
	AT4G20850.1	subtilase family protein, Tripeptidyl-peptidase	plastid stroma	29.5.1 protein.degradation.subtilases	C	189	159	12	18	0.00350197	0.00057971	0.00344168	6.0409	0.165538
	AT5G35630.1	glutamate-ammonia ligase (GS2)	plastid stroma	12.2.2 N-metabolism.ammonia metabolism.glutamine synthase	C	497	435	33	29	0.00958086	0.0015942	0.00554493	6.00982	0.166394
	AT3G55800.1	sedoheptulose-bisphosphatase (SBPase)	plastid stroma	1.3.9 PS.calvin cyle.seduheptulose bisphosphatase	C	552	496	39	17	0.0109244	0.00188406	0.00325048	5.79833	0.172463
	AT5G61410.1	ribulose-5-phosphate-3-epimerase (RPE)	plastid stroma	1.3.11 PS.calvin cyle.RPE	C	189	164	13	12	0.0036121	0.000628019	0.00229446	5.75157	0.173866
	AT1G11750.1	ClpP6	plastid stroma; thylakoid-peripheral-stromal-side	29.5.5 protein.degradation.serine protease	C	115	100	8	7	0.0022025	0.000386473	0.00133843	5.69896	0.175471
	AT2G21170.1	triosephosphate isomerase-1 (TPI-1)	plastid stroma	1.3.5 PS.calvin cycle.TPI	C	209	175	14	20	0.00385437	0.000676329	0.00382409	5.69896	0.175471
	AT3G08740.1	elongation factor P (EF-P)	plastid stroma	29.2.4 protein.synthesis.elongation	C	128	111	9	8	0.00244477	0.000434783	0.00152964	5.62298	0.177842
	AT5G58330.1	malate dehydrogenase [NADP]	plastid stroma	8.2.99 TCA / org. transformation.other organic acid transformaitons.misc	C	122	111	9	2	0.00244477	0.000434783	0.000382409	5.62298	0.177842
	AT5G54770.1	THI1 -involved in thiamine synthesis (vitamine B) (ARA6)	mitochondria; plastid stroma	18.2 Co-factor and vitamine metabolism.thiamine	C	135	120	10	5	0.002643	0.000483092	0.000956023	5.471	0.182782
	AT1G80380.2	phosphoribulokinase-1 (PRK-1) - correct gene model	plastid stroma	1.3.12 PS.calvin cyle.PRK	C	167	141	12	14	0.00310552	0.00057971	0.00267686	5.35702	0.186671
	AT5G20720.1	Cpn21 (also Cpn20)	plastid stroma	29.6 protein.folding	C	298	252	22	24	0.00555029	0.0010628	0.00458891	5.22232	0.191486
	AT5G51820.1	phosphoglucomutase (PGM1)	plastid stroma	4.2 glycolysis.PGM	C	217	181	16	20	0.00398652	0.000772947	0.00382409	5.15756	0.19389
	AT5G04590.1	sulphite reductase	plastid stroma	14.3 S-assimilation.sulfite redox	C	118	101	9	8	0.00222452	0.000434783	0.00152964	5.1164	0.19545
	AT4G24770.1	RNA binding protein CP31	plastid stroma	27.4 RNA.RNA binding	C	110	97	9	4	0.00213642	0.000434783	0.000764818	4.91377	0.20351
	AT3G63140.1	Rap41 or CSP41A	plastid stroma	27 RNA	C	171	148	14	9	0.0032597	0.000676329	0.00172084	4.81969	0.207482
	AT5G53460.1	NADH-GOGAT or NADH- glutamate synthase (GLT1)	plastid	12.2.1 N-metabolism.ammonia metabolism.glutamate synthase	C	354	310	32	12	0.00682774	0.00154589	0.00229446	4.4167	0.226414
	AT5G08280.1	hydroxymethylbilane synthase (HEMC)	plastid stroma	19.5 tetrapyrrole synthesis.porphobilinogen deaminase	C	168	145	15	8	0.00319362	0.000724638	0.00152964	4.4072	0.226902
	AT1G32060.1	phosphoribulokinase-2 (PRK-2)	plastid stroma	1.3.12 PS.calvin cyle.PRK	C	490	411	43	36	0.00905227	0.00207729	0.00688337	4.35772	0.229478
	AT3G01500.1	beta carbonic anhydrase-1 (beta CA1) - the gene model is incorrect - it lacks the cTP	plastid stroma	8.3 TCA / org. transformation.carbonic anhydrases	_	1230	984	104	142	0.0216726	0.00502415	0.0271511	4.31368	0.231821
	AT3G54050.1	fructose-bisphosphatase (FBPA)	plastid stroma	1.3.7 PS.calvin cyle.FBPase	C	222	186	20	16	0.00409665	0.000966184	0.00305927	4.24003	0.235847
	AT3G12780.1	phosphoglycerate kinase-1 (PGK-1)	plastid stroma	1.3.3 PS.calvin cyle.phosphoglycerate kinase; 4.1 glycolysis.phosphoglycerate kinase	C	805	689	75	41	0.0151752	0.00362319	0.00783939	4.18836	0.238757
	AT3G60750.1	transketolase-1 (TKL-1)	plastid stroma	1.3.8 PS.calvin cyle.transketolase; 7.2.1 OPP.non-reductive PP.transketolase	C	1492	1281	140	71	0.028214	0.00676329	0.0135755	4.17164	0.239714
	AT5G19220.1	ADP-glucose pyrophosphorylase (ADG2) (APL1)	plastid stroma	2.1.2.1 major CHO metabolism.synthesis.starch.AGPase	C	154	134	15	5	0.00295135	0.000724638	0.000956023	4.07286	0.245528
	AT3G62030.1	peptidylprolyl isomerase ROC4	plastid stroma	29.6 protein.folding	C	561	490	55	16	0.0107922	0.002657	0.00305927	4.06181	0.246196
	AT5G55220.1	Trigger Factor	plastid stroma	29.6 protein.folding	C	77	62	7	8	0.00136555	0.000338164	0.00152964	4.03812	0.24764
	AT1G05190.1	50S ribosomal protein L6p family	plastid ribosome	29.2.1.1 protein.synthesis.chloroplast/mito.plastid	C	211	167	19	25	0.00367817	0.000917874	0.00478011	4.00727	0.249546
	AT3G19170.1	Zn-MP - Zn-metalloprotease	plastid stroma	29.5.7 protein.degradation.metalloprotease	C	469	397	46	26	0.00874392	0.00222222	0.00497132	3.93476	0.254145
	AT4G31990.1	aspartate aminotransferase, chloroplast (transaminase A/AAT1/Asp5	plastid stroma	13.1.1.2.1 amino acid metabolism.synthesis.central amino acid metabolism.aspartate.aspartate aminotransferase	C	227	189	22	16	0.00416272	0.0010628	0.00305927	3.91674	0.255314
	AT5G50920.1	ClpC1	envelope-inner-peripheral-stromal-side; plastid stroma	29.5.5 protein.degradation.serine protease	C	496	426	51	19	0.00938264	0.00246377	0.00363289	3.80825	0.262588
	AT1G69740.1	porphobilinogen synthase-1 (delta-aminolevulinic acid dehydratase-1) (ALAD-1)	plastid stroma	19.4 tetrapyrrole synthesis.ALA dehydratase	C	58	50	6	2	0.00110125	0.000289855	0.000382409	3.79931	0.263206
	ATCG00380.1	30S rps4 ribosomal protein S4	plastid ribosome	29.2.1.1 protein.synthesis.chloroplast/mito.plastid	C	186	154	19	13	0.00339185	0.000917874	0.00248566	3.69533	0.270612
	AT4G24830.1	argininosuccinate synthase	plastid stroma	13.1.2.3.22 amino acid metabolism.synthesis.glutamate family.arginine.arginosuccinate synthase	C	52	38	5	9	0.000836949	0.000241546	0.00172084	3.46497	0.288603
	AT3G26650.1	glyceraldehyde 3-phosphate dehydrogenase A-1 (GAPA-1)	plastid stroma	1.3.4 PS.calvin cyle.GAP	C	553	463	61	29	0.0101976	0.00294686	0.00554493	3.46048	0.288977
	AT2G27680.1	aldo/keto reductase family	plastid stroma	3.5 minor CHO metabolism.others	C	98	83	11	4	0.00182807	0.000531401	0.000764818	3.4401	0.290689
	AT2G28000.1	Cpn60-alpha-1	plastid stroma	29.6 protein.folding	C	449	361	48	40	0.00795102	0.00231884	0.00764818	3.42888	0.291641
	AT5G65220.1	50S ribosomal protein L29p family	plastid ribosome	29.2.1.1 protein.synthesis.chloroplast/mito.plastid	C	69	52	7	10	0.0011453	0.000338164	0.00191205	3.38681	0.295263
	AT5G14910.1	expressed protein - heavy metal binding domain - also in CN-PAGE -stroma	plastid stroma	15.2 metal handling.binding, chelation and storage	C	30	22	3	5	0.000484549	0.000144928	0.000956023	3.34339	0.299097
	AT1G12900.1	glyceraldehyde-3-phosphate dehydrogenase A-2 (GAPA-2)	plastid stroma	1.3.4 PS.calvin cyle.GAP	C	140	117	16	7	0.00257692	0.000772947	0.00133843	3.33389	0.29995
	ATCG00670.1	ClpP1	plastid stroma; thylakoid-inner-peripheral-stromal-side	29.5.5 protein.degradation.serine protease	C	55	43	6	6	0.000947074	0.000289855	0.00114723	3.26741	0.306053
	AT2G47390.1	thylakoid associated glutamyl endopeptidase (cGEP)	plastid stroma	29.5.5 protein.degradation.serine protease	C	118	93	13	12	0.00204832	0.000628019	0.00229446	3.26156	0.306602
	AT1G29900.1	carbamoylphosphate synthetase	plastid stroma	13.1.2.3.11 amino acid metabolism.synthesis.glutamate family.arginine.carbamoyl-phosphate synthase; 23.1.1.1 nucleotide metabolism.synthesis.pyrimidine.carbamoyl phosphate synthetase	C	246	205	29	12	0.00451512	0.00140097	0.00229446	3.22286	0.310283
	AT1G56190.1	phosphoglycerate kinase-1 (PGK-2)	plastid stroma	1.3.3 PS.calvin cyle.phosphoglycerate kinase; 4.1 glycolysis.phosphoglycerate kinase	C	149	118	17	14	0.00259895	0.000821256	0.00267686	3.1646	0.315996
	AT3G48110.1	aminoacyl-t-RNA synthetase (EDD1 - EMBRYO-DEFECTIVE-DEVELOPMENT 1)	plastid stroma	29.1.14 protein.aa activation.glycine-tRNA ligase	C	146	116	17	13	0.0025549	0.000821256	0.00248566	3.11096	0.321444
	AT3G52380.1	RNA-binding protein cp33	plastid stroma	27.4 RNA.RNA binding	C	81	68	10	3	0.0014977	0.000483092	0.000573614	3.10024	0.322556
	AT1G42970.1	glyceraldehyde-3-phosphate dehydrogenase B (GAPB)	plastid stroma	1.3.4 PS.calvin cyle.GAP	C	893	716	106	71	0.0157699	0.00512077	0.0135755	3.07959	0.324719
	AT5G30510.1	30S ribosomal protein S1	plastid ribosome	29.2.1.1 protein.synthesis.chloroplast/mito.plastid	C	138	114	17	7	0.00251085	0.000821256	0.00133843	3.05733	0.327083
	AT5G17990.1	anthranilate phosphoribosyltransferase - TRP1 (TRYPTOPHAN BIOSYNTHESIS 1)	plastid stroma	13.1.6.5.2 amino acid metabolism.synthesis.aromatic aa.tryptophan.anthranilate phosphoribosyltransferase	C	68	53	8	7	0.00116732	0.000386473	0.00133843	3.02045	0.331076
	AT4G38970.1	fructose-bisphosphate aldolase-2 (SFBA-2)	plastid stroma; plastoglobules	1.3.6 PS.calvin cyle.aldolase	C	641	523	82	36	0.0115191	0.00396135	0.00688337	2.90786	0.343895
	AT5G60600.1	GcpE protein (CLB4)	plastid stroma	16.1.1.6 secondary metabolism.isoprenoids.non-mevalonate pathway.HDS	C	179	145	23	11	0.00319362	0.00111111	0.00210325	2.87426	0.347916
	AT1G62750.1	elongation factor Tu-G (EF-G) (sco1)	plastid stroma	29.2.4 protein.synthesis.elongation	C	395	314	53	28	0.00691584	0.00256039	0.00535373	2.70109	0.37022
	AT1G09340.1	Rap38 or CSP41B	plastid stroma; plastoglobules	27 RNA	_	523	407	70	46	0.00896417	0.00338164	0.00879541	2.65083	0.37724
	AT4G24280.1	cpHSP70-1 (DnaK homologue)	plastid stroma	29.6 protein.folding	C	151	116	20	15	0.0025549	0.000966184	0.00286807	2.64432	0.378169
	AT5G04140.1	ferredoxin-dependent glutamate synthase/glu1/Fd-GOGAT 1	plastid stroma	12.2.1 N-metabolism.ammonia metabolism.glutamate synthase	C	1469	1171	210	88	0.0257912	0.0101449	0.016826	2.54228	0.393348
	AT2G28190.1	copper/zinc superoxide dismutase Cu,Zn-SOD (CSD2)	plastid stroma; thylakoid-peripheral-stromal-side	21.6 redox.dismutases and catalases	C	148	117	21	10	0.00257692	0.00101449	0.00191205	2.54011	0.393684
	AT5G38430.1	Rubisco small subunit 1b (RBCS-1b)	plastid stroma	1.3.2 PS.calvin cyle.rubisco small subunit	C	172	125	23	24	0.00275312	0.00111111	0.00458891	2.47781	0.403582
	AT4G34200.1	D-3-phosphoglycerate dehydrogenase (3-PGDH) - EDA9 (embryo sac development arrest 9)		13.1.5.1.1 amino acid metabolism.synthesis.serine-glycine-cysteine group.serine.phosphoglycerate dehydrogenase	C	92	69	13	10	0.00151972	0.000628019	0.00191205	2.41987	0.413246
	AT5G26742.1	DEAD box RNA helicase (RH3) - mRNA etiolated seedling	plastid stroma	27.5* RNA. DEAD/DEAH BOX helicase	C	113	79	15	19	0.00173997	0.000724638	0.00363289	2.40116	0.416465
	AT5G36700.1	2-phosphoglycolate phosphatase-1 (PGP-1)	plastid stroma	1.2.1 PS.photorespiration.phosphoglycolate phosphatase	C	195	156	30	9	0.0034359	0.00144928	0.00172084	2.37077	0.421804
	ATCG00780.1	50S rpl14 ribosomal protein L14	plastid ribosome	29.2.1.1 protein.synthesis.chloroplast/mito.plastid	C	84	62	12	10	0.00136555	0.00057971	0.00191205	2.35557	0.424525
	AT2G25080.1	glutathione peroxidase 2 (GPX2)	plastid stroma	21.2 redox.ascorbate and glutathione	C	169	134	26	9	0.00295135	0.00125604	0.00172084	2.34973	0.425582
	AT2G39730.1	Rubisco activase	plastid stroma	1.3.13 PS.calvin cyle.rubisco interacting	C	1894	1488	291	115	0.0327732	0.014058	0.0219885	2.33129	0.428948
	AT2G30695.1	similarity to Trigger factor	plastid stroma	35.2 not assigned.unknown	C	43	30	6	7	0.000660749	0.000289855	0.00133843	2.27959	0.438676
	AT2G43750.1	cysteine synthaser	plastid stroma	13.1.5.3.1 amino acid metabolism.synthesis.serine-glycine-cysteine group.cysteine.OASTL	C	291	229	47	15	0.00504372	0.00227053	0.00286807	2.22138	0.45017
	AT4G20360.1	elongation factor Tu (EF-Tu-1), plastid	plastid stroma	29.2.4 protein.synthesis.elongation	C	714	554	114	46	0.0122018	0.00550725	0.00879541	2.2156	0.451346
	AT1G67280.1	glyoxalase I -1, putative (lactoylglutathione lyase)	plastid stroma; thylakoid-peripheral-stromal-side	13.2.3.2 amino acid metabolism.degradation.aspartate family.threonine; 24.2 Biodegradation of Xenobiotics.lactoylglutathione lyase	C	105	82	17	6	0.00180605	0.000821256	0.00114723	2.19913	0.454725
	ATCG00820.1	30S rps19 ribosomal protein S19	plastid ribosome	29.2.1.1 protein.synthesis.chloroplast/mito.plastid	C	31	24	5	2	0.000528599	0.000241546	0.000382409	2.1884	0.456955
	ATCG00770.1	30S rps8 ribosomal protein S8	plastid ribosome	29.2.1.1 protein.synthesis.chloroplast/mito.plastid	C	95	67	14	14	0.00147567	0.000676329	0.00267686	2.18189	0.458319
	AT3G11630.1	2-Cys Peroxiredoxin A (Prx A; formerly named BAS1)	plastid stroma; thylakoid-peripheral-stromal-side	21.5 redox.periredoxins	C	225	177	37	11	0.00389842	0.00178744	0.00210325	2.18101	0.458504
	AT2G04030.1	cpHSP90	plastid stroma	29.6 protein.folding	C	264	203	43	18	0.00447107	0.00207729	0.00344168	2.15235	0.464608
	AT3G20390.1	Endoribonuclease L-PSP	plastid stroma; thylakoid-peripheral-stromal-side	27.1 RNA.processing; 27.1.19 RNA.processing.ribonucleases	C	81	56	12	13	0.0012334	0.00057971	0.00248566	2.12761	0.47001
	AT2G21330.1	fructose-bisphosphate aldolase-1 (SFBA-1)	plastid stroma; plastoglobules	1.3.6 PS.calvin cyle.aldolase	C	345	270	59	16	0.00594674	0.00285024	0.00305927	2.0864	0.479295
	AT3G52960.1	Peroxiredoxin IIE (PrxII E)	plastid stroma	21.5 redox.periredoxins	C	258	201	45	12	0.00442702	0.00217391	0.00229446	2.03643	0.491056
	AT5G49910.1	cpHSP70-2 (Dnak homologue)	plastid stroma	29.6 protein.folding	C	100	71	16	13	0.00156377	0.000772947	0.00248566	2.02313	0.494283
	AT1G03680.1	thioredoxin m1	thylakoid-peripheral-stromal-side	21.1 redox.thioredoxin	C	71	53	12	6	0.00116732	0.00057971	0.00114723	2.01363	0.496615
	ATCG00490.1	Rubisco large subunit (RBCL)	plastid stroma	1.3.1 PS.calvin cyle.rubisco large subunit	C	5076	3792	870	414	0.0835187	0.042029	0.0791587	1.98717	0.503228
	AT3G45140.1	lipoxygenase AtLOX2, plastid	plastid stroma	17.7.1.2 hormone metabolism.jasmonate.synthesis-degradation.lipoxygenase	C	1283	960	221	102	0.021144	0.0106763	0.0195029	1.98045	0.504935
	AT3G47520.1	malate dehydrogenase [NAD], plastidic	plastid stroma	8.2.99 TCA / org. transformation.other organic acid transformaitons.misc	C	197	143	33	21	0.00314957	0.0015942	0.0040153	1.97564	0.506165
	AT1G63940.1	monodehydroascorbate reductase (MDHAR)	mitochondria; plastid stroma	21.2.1 redox.ascorbate and glutathione.ascorbate	C	74	56	13	5	0.0012334	0.000628019	0.000956023	1.96395	0.509178
	AT3G15190.1	30S ribosomal protein S20	plastid ribosome	29.2.1.1 protein.synthesis.chloroplast/mito.plastid	C	82	60	14	8	0.0013215	0.000676329	0.00152964	1.95393	0.511789
	ATCG01120.1	30S rps15 ribosomal protein S15	plastid ribosome	29.2.1.1 protein.synthesis.chloroplast/mito.plastid	C	44	30	7	7	0.000660749	0.000338164	0.00133843	1.95393	0.511789
	AT1G17220.1	translation initiation factor IF-2	plastid stroma	29.2.3 protein.synthesis.initiation	C	141	108	26	7	0.0023787	0.00125604	0.00133843	1.89381	0.528036
	AT3G63490.1	50S ribosomal protein L1p family	plastid ribosome	29.2.1.1 protein.synthesis.chloroplast/mito.plastid	C	159	113	28	18	0.00248882	0.00135266	0.00344168	1.83995	0.543493
	AT5G38410.1	Rubisco small subunit 3b (RBCS-3B)	plastid stroma	1.3.2 PS.calvin cyle.rubisco small subunit	C	1095	795	198	102	0.0175099	0.00956522	0.0195029	1.83058	0.546276
	ATCG00830.1	50S rpl2.1 ribosomal protein L2	plastid ribosome	29.2.1.1 protein.synthesis.chloroplast/mito.plastid	C	89	65	17	7	0.00143162	0.000821256	0.00133843	1.74321	0.573654
	AT3G25860.1	E2 - dihydrolipoamide acetyltransferase, plastid - subunit of pyruvate dehydrogenase complex	plastid	11.1.31 lipid metabolism.FA synthesis and FA elongation.pyruvate DH	C	41	26	7	8	0.000572649	0.000338164	0.00152964	1.69341	0.590526
	AT5G26570.1	phosphoglucan water dikinase (PWD)	plastid stroma	2.2.2.3 major CHO metabolism.degradation.starch.glucan water dikinase	C	192	141	38	13	0.00310552	0.00183575	0.00248566	1.69169	0.591124
	AT4G29060.1	PSRP-7 - homologue of C. reinhardtii PETS	plastid stroma	29.2.1.99 protein.synthesis.chloroplast/mito.unknown	C	334	243	68	23	0.00535207	0.00328502	0.00439771	1.62923	0.613786
	AT5G63310.1	NDPK2-stromal	plastid stroma	23.4.10 nucleotide metabolism.phosphotransfer and pyrophosphatases.nucleoside diphosphate kinase	C	74	53	15	6	0.00116732	0.000724638	0.00114723	1.61091	0.620768
	AT1G07320.1	50S ribosomal protein L4	plastid ribosome	29.2.1.1 protein.synthesis.chloroplast/mito.plastid	C	115	77	22	16	0.00169592	0.0010628	0.00305927	1.59571	0.62668
	AT4G03520.1	thioredoxin m2	plastid stroma; thylakoid-peripheral-stromal-side	21.1 redox.thioredoxin	C	50	34	10	6	0.000748849	0.000483092	0.00114723	1.55012	0.645112
	AT5G35360.1	acetyl-CoA carboxylase	envelope-inner	11.1.1 lipid metabolism.FA synthesis and FA elongation.Acetyl CoA Carboxylation	C	38	27	8	3	0.000594674	0.000386473	0.000573614	1.53872	0.649891
	AT1G08520.1	Mg-protoporphyrin IX chelatase (CHLD)	plastid	19.1 tetrapyrrole synthesis.magnesium chelatase	C	131	97	29	5	0.00213642	0.00140097	0.000956023	1.52496	0.655753
	AT2G38040.1	putative alpha-carboxyltransferase ;	envelope-inner	16.99 secondary metabolism.unspecified	C	85	52	19	14	0.0011453	0.000917874	0.00267686	1.24777	0.801428
	AT1G10760.1	Sex1 - R1 protein - controls starch phosphorylation	plastid stroma	2.2.2.3 major CHO metabolism.degradation.starch.glucan water dikinase	C	361	244	90	27	0.00537409	0.00434783	0.00516252	1.23604	0.809034
	AT4G12060.1	ClpS2	plastid stroma; thylakoid-peripheral-stromal-side	29.5.5 protein.degradation.serine protease	C	101	70	26	5	0.00154175	0.00125604	0.000956023	1.22747	0.814685
	AT3G25770.1	allene oxide cyclase family - (ERD12-2)	thylakoid-peripheral-stromal-side	17.7.1.4 hormone metabolism.jasmonate.synthesis-degradation.allene oxidase cyclase	C	116	77	29	10	0.00169592	0.00140097	0.00191205	1.21054	0.826079
	AT1G32990.1	50S ribosomal protein L11p	plastid ribosome	29.2.1.1 protein.synthesis.chloroplast/mito.plastid	C	151	98	37	16	0.00215845	0.00178744	0.00305927	1.20756	0.828113
	AT2G35410.1	putative RNA binding protein	plastid stroma	27.4 RNA.RNA binding	C	72	48	19	5	0.0010572	0.000917874	0.000956023	1.15179	0.868214
	AT1G52510.1	hydrolase, alpha/beta fold family	plastid stroma	35.2 not assigned.unknown	C	121	81	33	7	0.00178402	0.0015942	0.00133843	1.11907	0.8936
	AT2G04842.1	threonyl-tRNA synthetase, putative / threonine--tRNA ligase	plastid stroma	29.1.3 protein.aa activation.threonine-tRNA ligase	C	35	22	9	4	0.000484549	0.000434783	0.000764818	1.11446	0.897292
	AT3G56650.1	OEC23-like-1	thylakoid-peripheral-lumenal-side	1.1.1.2 PS.lightreaction.photosystem II.PSII polypeptide subunits	C	57	38	16	3	0.000836949	0.000772947	0.000573614	1.0828	0.923529
	AT3G44890.1	50S ribosomal protein L9	plastid ribosome	29.2.1.1 protein.synthesis.chloroplast/mito.plastid	C	87	48	21	18	0.0010572	0.00101449	0.00344168	1.0421	0.959604
	AT1G67090.1	Rubisco small subunit-4 (RBCS-4)	plastid stroma	1.3.2 PS.calvin cyle.rubisco small subunit	C	461	278	122	61	0.00612294	0.00589372	0.0116635	1.03889	0.962563
	AT1G20020.1	FNR-2 (interaction with Cytf, maybe also AT5G66190)	thylakoid-peripheral-stromal-side	1.1.7 PS.lightreaction.ferredoxin reductase	C	179	117	53	9	0.00257692	0.00256039	0.00172084	1.00646	0.993583
	AT1G65260.1	Vipp1 - mutant HCF155 - PspA like	envelope; plastid stroma; thylakoid-peripheral-stromal-side	29.3.3 protein.targeting.chloroplast	C	76	46	21	9	0.00101315	0.00101449	0.00172084	0.998675	1.00133
	AT4G01800.1	cpSecA	plastid stroma; thylakoid-peripheral-stromal-side	29.3.3 protein.targeting.chloroplast	C	154	99	46	9	0.00218047	0.00222222	0.00172084	0.981213	1.01915
	AT1G20340.1	plastocyanin-1 (PC-1)	thylakoid-peripheral-lumenal-side	1.1.5.1 PS.lightreaction.other electron carrier (ox/red).plastocyanin	C	66	42	20	4	0.000925049	0.000966184	0.000764818	0.957426	1.04447
	AT1G73060.1	expressed protein	plastid	35.2 not assigned.unknown	C	80	52	26	2	0.0011453	0.00125604	0.000382409	0.911834	1.09669
	AT2G21530.1	unknown protein, forkhead domain	plastid stroma; thylakoid-peripheral-stromal-side	35.1 not assigned.no ontology	C	47	30	15	2	0.000660749	0.000724638	0.000382409	0.911834	1.09669
	AT5G13630.1	Mg-protoporphyrin IX chelatase (CHLH) (GUN5) - also ABA receptor (17051210)	plastid	19.1 tetrapyrrole synthesis.magnesium chelatase	C	192	126	64	2	0.00277515	0.00309179	0.000382409	0.897587	1.1141
	AT3G26060.1	Peroxiredoxin Q (Prx Q) (monomeric)	plastid	21.5 redox.periredoxins	C	66	37	21	8	0.000814924	0.00101449	0.00152964	0.803282	1.24489
	AT1G29930.1	LHCII-1.3 - 100% identical to lhcb-1.1,2 -mature	thylakoid-integral	1.1.1.2 PS.lightreaction.photosystem II.PSII polypeptide subunits	C	195	108	68	19	0.0023787	0.00328502	0.00363289	0.724103	1.38102
	AT5G23120.1	HCF136 Tat ltp	thylakoid-peripheral-lumenal-side	29.8 protein assembly and cofactor ligation	C	210	113	92	5	0.00248882	0.00444444	0.000956023	0.559985	1.78576
	B. Proteins over-represented in thylakoids or envelope membranes; top 27 proteins shown
	AT5G01530.1	LHCII-4.1-CP29	thylakoid-integral	1.1.1.1 PS.lightreaction.photosystem II.LHC-II	C	235	16	215	4	0.0003524	0.0103865	0.000764818	0.0339287	29.4736
	ATCG00540.1	petA - cytochrome f (cleavable ss of 35 aa)	thylakoid-integral	1.1.3 PS.lightreaction.cytochrome b6/f	C	240	17	220	3	0.000374425	0.010628	0.000573614	0.03523	28.3849
	ATCG00680.1	psbB CP47	thylakoid-integral	1.1.1.2 PS.lightreaction.photosystem II.PSII polypeptide subunits	C	776	56	714	6	0.0012334	0.0344928	0.00114723	0.0357582	27.9656
	ATCG00270.1	psbD D2	thylakoid-integral	1.1.1.2 PS.lightreaction.photosystem II.PSII polypeptide subunits	C	626	60	552	14	0.0013215	0.0266667	0.00267686	0.0495562	20.1791
	ATCG00340.1	psaB - subunit Ib	thylakoid-integral	1.1.2.2 PS.lightreaction.photosystem I.PSI polypeptide subunits	C	362	35	319	8	0.000770874	0.0154106	0.00152964	0.0500222	19.9911
	AT4G04640.1	CF1y - atpC	thylakoid-peripheral-stromal-side	1.1.4 PS.lightreaction.ATP synthase	C	261	26	231	4	0.000572649	0.0111594	0.000764818	0.0513153	19.4874
	ATCG00480.1	CF1b - atpB	thylakoid-peripheral-stromal-side	1.1.4 PS.lightreaction.ATP synthase	C	1461	165	1271	25	0.00363412	0.061401	0.00478011	0.0591867	16.8957
	ATCG00350.1	psaA - subunit Ia	thylakoid-integral	1.1.2.2 PS.lightreaction.photosystem I.PSI polypeptide subunits	C	228	25	192	11	0.000550624	0.00927536	0.00210325	0.0593642	16.8452
	AT3G08940.2	LHCII-4.2 - CP29	thylakoid-integral	1.1.1.1 PS.lightreaction.photosystem II.LHC-II	C	170	22	142	6	0.000484549	0.0068599	0.00114723	0.070635	14.1573
	AT1G55670.1	psaG - subunit V- stromal side	thylakoid-integral	1.1.2.2 PS.lightreaction.photosystem I.PSI polypeptide subunits	C	53	7	45	1	0.000154175	0.00217391	0.000191205	0.0709204	14.1003
	AT1G31330.1	psaF- subunit III - LTP - hydrophobic	thylakoid-integral	1.1.2.2 PS.lightreaction.photosystem I.PSI polypeptide subunits	C	250	35	211	4	0.000770874	0.0101932	0.000764818	0.075626	13.223
	ATCG00280.1	psbC CP43	thylakoid-integral	1.1.1.2 PS.lightreaction.photosystem II.PSII polypeptide subunits	C	710	102	595	13	0.00224655	0.028744	0.00248566	0.0781572	12.7947
	ATCG00120.1	CF1a - atpA	thylakoid-peripheral-stromal-side	1.1.4 PS.lightreaction.ATP synthase	C	648	97	536	15	0.00213642	0.0258937	0.00286807	0.0825074	12.1201
	AT4G09650.1	CF1d - atpD	thylakoid-peripheral-stromal-side	1.1.4 PS.lightreaction.ATP synthase	C	294	50	241	3	0.00110125	0.0116425	0.000573614	0.0945886	10.5721
	AT1G15820.1	LHCII-6 - CP24	thylakoid-integral	1.1.1.1 PS.lightreaction.photosystem II.LHC-II	M	365	67	288	10	0.00147567	0.013913	0.00191205	0.106064	9.42827
	ATCG00720.1	petB - Cytochrome b6	thylakoid-integral	1.1.3 PS.lightreaction.cytochrome b6/f	C	205	41	162	2	0.000903024	0.00782609	0.000382409	0.115386	8.66653
	AT5G66570.1	psbO OEC33	thylakoid-peripheral-lumenal-side	1.1.1.2 PS.lightreaction.photosystem II.PSII polypeptide subunits	C	136	26	98	12	0.000572649	0.0047343	0.00229446	0.120958	8.26736
	AT1G29910.1	LHCII-1.1 - 100% identical to lhcb-1.2,3-mature	thylakoid-integral	1.1.1.1 PS.lightreaction.photosystem II.LHC-II	C	534	108	407	19	0.0023787	0.0196618	0.00363289	0.12098	8.2658
	AT4G03280.1	petC - Rieske Fe-S protein - LTP	thylakoid-peripheral-lumenal-side	1.1.3 PS.lightreaction.cytochrome b6/f	C	171	36	132	3	0.000792899	0.00637681	0.000573614	0.124341	8.0424
	AT5G42650.1	allene oxide synthase (AOS)	plastoglobules; thylakoid-peripheral-stromal-side	17.7.1.3 hormone metabolism.jasmonate.synthesis-degradation.allene oxidase synthase	C	123	22	77	24	0.000484549	0.00371981	0.00458891	0.130262	7.67684
	AT4G10340.1	LHCII-5 - CP26	thylakoid-integral	1.1.1.1 PS.lightreaction.photosystem II.LHC-II	C	506	125	367	14	0.00275312	0.0177295	0.00267686	0.155285	6.43977
	AT1G44575.1	psbS (NPQ4 - null mutant)	thylakoid-integral	1.1.1.2 PS.lightreaction.photosystem II.PSII polypeptide subunits	C	298	75	214	9	0.00165187	0.0103382	0.00172084	0.159784	6.25845
	AT3G47470.1	LHCI-4 - LHCI-730	thylakoid-integral	1.1.2.1 PS.lightreaction.photosystem I.LHC-I	C	342	93	239	10	0.00204832	0.0115459	0.00191205	0.177407	5.63675
	AT4G21280.1	psbQ OEC16 Tat ltp	thylakoid-peripheral-lumenal-side	1.1.1.2 PS.lightreaction.photosystem II.PSII polypeptide subunits	C	269	95	159	15	0.00209237	0.00768116	0.00286807	0.272403	3.67103
	AT1G06950.1	Tic110	envelope-inner-integral	29.3.3 protein.targeting.chloroplast	C	253	72	113	68	0.0015858	0.00545894	0.0130019	0.290496	3.44239
	AT4G05180.1	psbQ OEC16-like Tat lTP	thylakoid-peripheral-lumenal-side	1.1.1.2 PS.lightreaction.photosystem II.PSII polypeptide subunits	C	255	99	141	15	0.00218047	0.00681159	0.00286807	0.320112	3.12391
	AT4G19170.1	9-cis-epoxycarotenoid dioxygenase (CCD4 also NCED4)	plastoglobules	16.1.4 secondary metabolism.isoprenoids.carotenoids	C	56	19	27	10	0.000418475	0.00130435	0.00191205	0.32083	3.11691
	AT5G66190.1	FNR-1	thylakoid-peripheral-stromal-side	1.1.7 PS.lightreaction.ferredoxin reductase	C	195	77	109	9	0.00169592	0.0052657	0.00172084	0.32207	3.10492
	AT1G06680.1	psbP OEC23 Tat lTP	thylakoid-peripheral-lumenal-side	1.1.1.2 PS.lightreaction.photosystem II.PSII polypeptide subunits	C	400	168	218	14	0.0037002	0.0105314	0.00267686	0.351349	2.84617
	AT5G67030.1	zeaxanthin epoxidase precursor (LOS6/ABA1)(ZEP)	plastid	16.1.4 secondary metabolism.isoprenoids.carotenoids	C	91	38	45	8	0.000836949	0.00217391	0.00152964	0.384997	2.59743
	AT2G42130.4	fibrillin (FIB7b)	thylakoid-peripheral-stromal-side	26.31* misc. fibrillins	_	76	33	39	4	0.000726824	0.00188406	0.000764818	0.385776	2.59218
	AT1G55490.1	Cpn60-beta-2	plastid stroma	29.6 protein.folding	C	123	38	39	46	0.000836949	0.00188406	0.00879541	0.444227	2.2511
	AT3G01480.1	Tlp-40	thylakoid-peripheral-lumenal-side	29.6 protein.folding	C	118	60	57	1	0.0013215	0.00275362	0.000191205	0.479913	2.08371
	ATCG01110.1	NDH 7	thylakoid	1.1.6 PS.lightreaction.NADH DH	C	73	37	35	1	0.000814924	0.00169082	0.000191205	0.481969	2.07482
	a - localization information based on literature and other proteomics datasets
	b - ratio of Stromal weighed unique spectral counts to Thylakoids weighed unique spectral counts; higher ratios indicate preferential localization in the stroma compared to thylakoid
	c - ratio of Thylakoids weighed unique spectral counts to Stromal weighed unique spectral counts. Higher ratios indicate preferential localization in the thylakoid or envelope than stroma
